# Supplementary material for: Protein language model-based prediction for plant miRNA encoded peptides
Source: PeerJ Comput Sci. 2025 Mar 18;11:e2733. doi: 10.7717/peerj-cs.2733 (PMC11935769; doi:10.7717/peerj-cs.2733)
Supplement: Supplemental Information 1 [file peerj-cs-11-2733-s001.zip]

Archive with 503 entries (469 files):
- pLM4PEP-master/
- pLM4PEP-master/Framework.png
- pLM4PEP-master/ML_grid_search_model.py
- pLM4PEP-master/README.md
- pLM4PEP-master/__pycache__/
- pLM4PEP-master/__pycache__/ML_grid_search_model.cpython-38.pyc
- pLM4PEP-master/__pycache__/feature.cpython-38.pyc
- pLM4PEP-master/datasets/
- pLM4PEP-master/datasets/FRL_data/
- pLM4PEP-master/datasets/FRL_data/test2_neg.txt
- pLM4PEP-master/datasets/FRL_data/test2_pos.txt
- pLM4PEP-master/datasets/FRL_data/test3_neg.txt
- pLM4PEP-master/datasets/FRL_data/test3_pos.txt
- pLM4PEP-master/datasets/FRL_data/test_neg.txt
- pLM4PEP-master/datasets/FRL_data/test_pos.txt
- pLM4PEP-master/datasets/FRL_data/train_neg.txt
- pLM4PEP-master/datasets/FRL_data/train_pos.txt
- pLM4PEP-master/environment.yml
- pLM4PEP-master/esm-reduced/
- pLM4PEP-master/esm-reduced/CODE_OF_CONDUCT.rst
- pLM4PEP-master/esm-reduced/CONTRIBUTING.md
- pLM4PEP-master/esm-reduced/LICENSE
- pLM4PEP-master/esm-reduced/README.md
- pLM4PEP-master/esm-reduced/bin2pt.py
- pLM4PEP-master/esm-reduced/environment.yaml
- pLM4PEP-master/esm-reduced/esm/
- pLM4PEP-master/esm-reduced/esm/__init__.py
- pLM4PEP-master/esm-reduced/esm/__pycache__/
- pLM4PEP-master/esm-reduced/esm/__pycache__/__init__.cpython-310.pyc
- pLM4PEP-master/esm-reduced/esm/__pycache__/__init__.cpython-38.pyc
- pLM4PEP-master/esm-reduced/esm/__pycache__/axial_attention.cpython-310.pyc
- pLM4PEP-master/esm-reduced/esm/__pycache__/axial_attention.cpython-38.pyc
- pLM4PEP-master/esm-reduced/esm/__pycache__/constants.cpython-310.pyc
- pLM4PEP-master/esm-reduced/esm/__pycache__/constants.cpython-38.pyc
- pLM4PEP-master/esm-reduced/esm/__pycache__/data.cpython-310.pyc
- pLM4PEP-master/esm-reduced/esm/__pycache__/data.cpython-38.pyc
- pLM4PEP-master/esm-reduced/esm/__pycache__/modules.cpython-310.pyc
- pLM4PEP-master/esm-reduced/esm/__pycache__/modules.cpython-38.pyc
- pLM4PEP-master/esm-reduced/esm/__pycache__/multihead_attention.cpython-310.pyc
- pLM4PEP-master/esm-reduced/esm/__pycache__/multihead_attention.cpython-38.pyc
- pLM4PEP-master/esm-reduced/esm/__pycache__/pretrained.cpython-310.pyc
- pLM4PEP-master/esm-reduced/esm/__pycache__/pretrained.cpython-38.pyc
- pLM4PEP-master/esm-reduced/esm/__pycache__/rotary_embedding.cpython-310.pyc
- pLM4PEP-master/esm-reduced/esm/__pycache__/rotary_embedding.cpython-38.pyc
- pLM4PEP-master/esm-reduced/esm/__pycache__/version.cpython-310.pyc
- pLM4PEP-master/esm-reduced/esm/__pycache__/version.cpython-38.pyc
- pLM4PEP-master/esm-reduced/esm/axial_attention.py
- pLM4PEP-master/esm-reduced/esm/constants.py
- pLM4PEP-master/esm-reduced/esm/data.py
- pLM4PEP-master/esm-reduced/esm/esmfold/
- pLM4PEP-master/esm-reduced/esm/esmfold/v1/
- pLM4PEP-master/esm-reduced/esm/esmfold/v1/__init__.py
- pLM4PEP-master/esm-reduced/esm/esmfold/v1/categorical_mixture.py
- pLM4PEP-master/esm-reduced/esm/esmfold/v1/esmfold.py
- pLM4PEP-master/esm-reduced/esm/esmfold/v1/misc.py
- pLM4PEP-master/esm-reduced/esm/esmfold/v1/pretrained.py
- pLM4PEP-master/esm-reduced/esm/esmfold/v1/tri_self_attn_block.py
- pLM4PEP-master/esm-reduced/esm/esmfold/v1/trunk.py
- pLM4PEP-master/esm-reduced/esm/inverse_folding/
- pLM4PEP-master/esm-reduced/esm/inverse_folding/__init__.py
- pLM4PEP-master/esm-reduced/esm/inverse_folding/features.py
- pLM4PEP-master/esm-reduced/esm/inverse_folding/gvp_encoder.py
- pLM4PEP-master/esm-reduced/esm/inverse_folding/gvp_modules.py
- pLM4PEP-master/esm-reduced/esm/inverse_folding/gvp_transformer.py
- pLM4PEP-master/esm-reduced/esm/inverse_folding/gvp_transformer_encoder.py
- pLM4PEP-master/esm-reduced/esm/inverse_folding/gvp_utils.py
- pLM4PEP-master/esm-reduced/esm/inverse_folding/multichain_util.py
- pLM4PEP-master/esm-reduced/esm/inverse_folding/transformer_decoder.py
- pLM4PEP-master/esm-reduced/esm/inverse_folding/transformer_layer.py
- pLM4PEP-master/esm-reduced/esm/inverse_folding/util.py
- pLM4PEP-master/esm-reduced/esm/model/
- pLM4PEP-master/esm-reduced/esm/model/__init__.py
- pLM4PEP-master/esm-reduced/esm/model/__pycache__/
- pLM4PEP-master/esm-reduced/esm/model/__pycache__/__init__.cpython-310.pyc
- pLM4PEP-master/esm-reduced/esm/model/__pycache__/__init__.cpython-38.pyc
- pLM4PEP-master/esm-reduced/esm/model/__pycache__/esm1.cpython-310.pyc
- pLM4PEP-master/esm-reduced/esm/model/__pycache__/esm1.cpython-38.pyc
- pLM4PEP-master/esm-reduced/esm/model/__pycache__/esm2.cpython-310.pyc
- pLM4PEP-master/esm-reduced/esm/model/__pycache__/esm2.cpython-38.pyc
- pLM4PEP-master/esm-reduced/esm/model/__pycache__/msa_transformer.cpython-310.pyc
- pLM4PEP-master/esm-reduced/esm/model/__pycache__/msa_transformer.cpython-38.pyc
- pLM4PEP-master/esm-reduced/esm/model/esm1.py
- pLM4PEP-master/esm-reduced/esm/model/esm2.py
- pLM4PEP-master/esm-reduced/esm/model/msa_transformer.py
- pLM4PEP-master/esm-reduced/esm/modules.py
- pLM4PEP-master/esm-reduced/esm/multihead_attention.py
- pLM4PEP-master/esm-reduced/esm/pretrained.py
- pLM4PEP-master/esm-reduced/esm/rotary_embedding.py
- pLM4PEP-master/esm-reduced/esm/version.py
- pLM4PEP-master/esm-reduced/esm2_t12_35M_UR50D-contact-regression.pt
- pLM4PEP-master/esm-reduced/examples/
- pLM4PEP-master/esm-reduced/examples/data/
- pLM4PEP-master/esm-reduced/examples/data/some_proteins_emb_esm2/
- pLM4PEP-master/esm-reduced/examples/data/some_proteins_emb_esm2/independent_test_dataset1_607.txt
- pLM4PEP-master/esm-reduced/examples/data/some_proteins_emb_esm2/independent_test_dataset2_612.txt
- pLM4PEP-master/esm-reduced/examples/data/some_proteins_emb_esm2/independent_test_dataset3_1018.txt
- pLM4PEP-master/esm-reduced/examples/data/some_proteins_emb_esm2/train_dataset_500.txt
- pLM4PEP-master/esm-reduced/extract.py
- pLM4PEP-master/esm-reduced/finetunning.py
- pLM4PEP-master/esm-reduced/hubconf.py
- pLM4PEP-master/esm-reduced/independent_test_dataset1_607.pt
- pLM4PEP-master/esm-reduced/independent_test_dataset2_612.pt
- pLM4PEP-master/esm-reduced/independent_test_dataset3_1018.pt
- pLM4PEP-master/esm-reduced/pyproject.toml
- pLM4PEP-master/esm-reduced/read_em_test.py
- pLM4PEP-master/esm-reduced/requirements.txt
- pLM4PEP-master/esm-reduced/scripts/
- pLM4PEP-master/esm-reduced/scripts/__init__.py
- pLM4PEP-master/esm-reduced/scripts/atlas/
- pLM4PEP-master/esm-reduced/scripts/atlas/README.md
- pLM4PEP-master/esm-reduced/scripts/atlas/v0/
- pLM4PEP-master/esm-reduced/scripts/atlas/v0/full/
- pLM4PEP-master/esm-reduced/scripts/atlas/v0/full/esm2_embeddings/
- pLM4PEP-master/esm-reduced/scripts/atlas/v0/full/esm2_embeddings/backfill_v0_tm_.40_.50_plddt_.40_.50.txt
- pLM4PEP-master/esm-reduced/scripts/atlas/v0/full/esm2_embeddings/backfill_v0_tm_.40_.50_plddt_.50_.60.txt
- pLM4PEP-master/esm-reduced/scripts/atlas/v0/full/esm2_embeddings/backfill_v0_tm_.40_.50_plddt_.60_.70.txt
- pLM4PEP-master/esm-reduced/scripts/atlas/v0/full/esm2_embeddings/backfill_v0_tm_.40_.50_plddt_0_.40.txt
- pLM4PEP-master/esm-reduced/scripts/atlas/v0/full/esm2_embeddings/backfill_v0_tm_.50_.60_plddt_.40_.50.txt
- pLM4PEP-master/esm-reduced/scripts/atlas/v0/full/esm2_embeddings/backfill_v0_tm_.50_.60_plddt_.50_.60.txt
- pLM4PEP-master/esm-reduced/scripts/atlas/v0/full/esm2_embeddings/backfill_v0_tm_.50_.60_plddt_.60_.70.txt
- pLM4PEP-master/esm-reduced/scripts/atlas/v0/full/esm2_embeddings/backfill_v0_tm_.50_.60_plddt_.70_.80.txt
- pLM4PEP-master/esm-reduced/scripts/atlas/v0/full/esm2_embeddings/backfill_v0_tm_.50_.60_plddt_0_.40.txt
- pLM4PEP-master/esm-reduced/scripts/atlas/v0/full/esm2_embeddings/backfill_v0_tm_.60_.70_plddt_.40_.50.txt
- pLM4PEP-master/esm-reduced/scripts/atlas/v0/full/esm2_embeddings/backfill_v0_tm_.60_.70_plddt_.50_.60.txt
- pLM4PEP-master/esm-reduced/scripts/atlas/v0/full/esm2_embeddings/backfill_v0_tm_.60_.70_plddt_.60_.70.txt
- pLM4PEP-master/esm-reduced/scripts/atlas/v0/full/esm2_embeddings/backfill_v0_tm_.60_.70_plddt_.70_.80.txt
- pLM4PEP-master/esm-reduced/scripts/atlas/v0/full/esm2_embeddings/backfill_v0_tm_.60_.70_plddt_.80_.90.txt
- pLM4PEP-master/esm-reduced/scripts/atlas/v0/full/esm2_embeddings/backfill_v0_tm_.70_.80_plddt_.50_.60.txt
- pLM4PEP-master/esm-reduced/scripts/atlas/v0/full/esm2_embeddings/backfill_v0_tm_.70_.80_plddt_.60_.70.txt
- pLM4PEP-master/esm-reduced/scripts/atlas/v0/full/esm2_embeddings/backfill_v0_tm_.70_.80_plddt_.70_.80.txt
- pLM4PEP-master/esm-reduced/scripts/atlas/v0/full/esm2_embeddings/backfill_v0_tm_.70_.80_plddt_.80_.90.txt
- pLM4PEP-master/esm-reduced/scripts/atlas/v0/full/esm2_embeddings/backfill_v0_tm_.70_.80_plddt_.90_1.txt
- pLM4PEP-master/esm-reduced/scripts/atlas/v0/full/esm2_embeddings/backfill_v0_tm_.80_.90_plddt_.60_.70.txt
- pLM4PEP-master/esm-reduced/scripts/atlas/v0/full/esm2_embeddings/backfill_v0_tm_.80_.90_plddt_.70_.80.txt
- pLM4PEP-master/esm-reduced/scripts/atlas/v0/full/esm2_embeddings/backfill_v0_tm_.80_.90_plddt_.80_.90.txt
- pLM4PEP-master/esm-reduced/scripts/atlas/v0/full/esm2_embeddings/backfill_v0_tm_.80_.90_plddt_.90_1.txt
- pLM4PEP-master/esm-reduced/scripts/atlas/v0/full/esm2_embeddings/backfill_v0_tm_.90_1_plddt_.70_.80.txt
- pLM4PEP-master/esm-reduced/scripts/atlas/v0/full/esm2_embeddings/backfill_v0_tm_.90_1_plddt_.80_.90.txt
- pLM4PEP-master/esm-reduced/scripts/atlas/v0/full/esm2_embeddings/backfill_v0_tm_.90_1_plddt_.90_1.txt
- pLM4PEP-master/esm-reduced/scripts/atlas/v0/full/esm2_embeddings/backfill_v0_tm_0_.40_plddt_.40_.50.txt
- pLM4PEP-master/esm-reduced/scripts/atlas/v0/full/esm2_embeddings/backfill_v0_tm_0_.40_plddt_.50_.60.txt
- pLM4PEP-master/esm-reduced/scripts/atlas/v0/full/esm2_embeddings/backfill_v0_tm_0_.40_plddt_0_.40.txt
- pLM4PEP-master/esm-reduced/scripts/atlas/v0/full/esm2_embeddings/tm_.40_.50_plddt_.40_.50.txt
- pLM4PEP-master/esm-reduced/scripts/atlas/v0/full/esm2_embeddings/tm_.40_.50_plddt_.50_.60.txt
- pLM4PEP-master/esm-reduced/scripts/atlas/v0/full/esm2_embeddings/tm_.40_.50_plddt_.60_.70.txt
- pLM4PEP-master/esm-reduced/scripts/atlas/v0/full/esm2_embeddings/tm_.40_.50_plddt_.70_.80.txt
- pLM4PEP-master/esm-reduced/scripts/atlas/v0/full/esm2_embeddings/tm_.40_.50_plddt_.80_.90.txt
- pLM4PEP-master/esm-reduced/scripts/atlas/v0/full/esm2_embeddings/tm_.40_.50_plddt_.90_1.txt
- pLM4PEP-master/esm-reduced/scripts/atlas/v0/full/esm2_embeddings/tm_.40_.50_plddt_0_.40.txt
- pLM4PEP-master/esm-reduced/scripts/atlas/v0/full/esm2_embeddings/tm_.50_.60_plddt_.40_.50.txt
- pLM4PEP-master/esm-reduced/scripts/atlas/v0/full/esm2_embeddings/tm_.50_.60_plddt_.50_.60.txt
- pLM4PEP-master/esm-reduced/scripts/atlas/v0/full/esm2_embeddings/tm_.50_.60_plddt_.60_.70.txt
- pLM4PEP-master/esm-reduced/scripts/atlas/v0/full/esm2_embeddings/tm_.50_.60_plddt_.70_.80.txt
- pLM4PEP-master/esm-reduced/scripts/atlas/v0/full/esm2_embeddings/tm_.50_.60_plddt_.80_.90.txt
- pLM4PEP-master/esm-reduced/scripts/atlas/v0/full/esm2_embeddings/tm_.50_.60_plddt_.90_1.txt
- pLM4PEP-master/esm-reduced/scripts/atlas/v0/full/esm2_embeddings/tm_.50_.60_plddt_0_.40.txt
- pLM4PEP-master/esm-reduced/scripts/atlas/v0/full/esm2_embeddings/tm_.60_.70_plddt_.40_.50.txt
- pLM4PEP-master/esm-reduced/scripts/atlas/v0/full/esm2_embeddings/tm_.60_.70_plddt_.50_.60.txt
- pLM4PEP-master/esm-reduced/scripts/atlas/v0/full/esm2_embeddings/tm_.60_.70_plddt_.60_.70.txt
- pLM4PEP-master/esm-reduced/scripts/atlas/v0/full/esm2_embeddings/tm_.60_.70_plddt_.70_.80.txt
- pLM4PEP-master/esm-reduced/scripts/atlas/v0/full/esm2_embeddings/tm_.60_.70_plddt_.80_.90.txt
- pLM4PEP-master/esm-reduced/scripts/atlas/v0/full/esm2_embeddings/tm_.60_.70_plddt_.90_1.txt
- pLM4PEP-master/esm-reduced/scripts/atlas/v0/full/esm2_embeddings/tm_.60_.70_plddt_0_.40.txt
- pLM4PEP-master/esm-reduced/scripts/atlas/v0/full/esm2_embeddings/tm_.70_.80_plddt_.40_.50.txt
- pLM4PEP-master/esm-reduced/scripts/atlas/v0/full/esm2_embeddings/tm_.70_.80_plddt_.50_.60.txt
- pLM4PEP-master/esm-reduced/scripts/atlas/v0/full/esm2_embeddings/tm_.70_.80_plddt_.60_.70.txt
- pLM4PEP-master/esm-reduced/scripts/atlas/v0/full/esm2_embeddings/tm_.70_.80_plddt_.70_.80.txt
- pLM4PEP-master/esm-reduced/scripts/atlas/v0/full/esm2_embeddings/tm_.70_.80_plddt_.80_.90.txt
- pLM4PEP-master/esm-reduced/scripts/atlas/v0/full/esm2_embeddings/tm_.70_.80_plddt_.90_1.txt
- pLM4PEP-master/esm-reduced/scripts/atlas/v0/full/esm2_embeddings/tm_.70_.80_plddt_0_.40.txt
- pLM4PEP-master/esm-reduced/scripts/atlas/v0/full/esm2_embeddings/tm_.80_.90_plddt_.50_.60.txt
- pLM4PEP-master/esm-reduced/scripts/atlas/v0/full/esm2_embeddings/tm_.80_.90_plddt_.60_.70.txt
- pLM4PEP-master/esm-reduced/scripts/atlas/v0/full/esm2_embeddings/tm_.80_.90_plddt_.70_.80.txt
- pLM4PEP-master/esm-reduced/scripts/atlas/v0/full/esm2_embeddings/tm_.80_.90_plddt_.80_.90.txt
- pLM4PEP-master/esm-reduced/scripts/atlas/v0/full/esm2_embeddings/tm_.80_.90_plddt_.90_1.txt
- pLM4PEP-master/esm-reduced/scripts/atlas/v0/full/esm2_embeddings/tm_.90_1_plddt_.70_.80.txt
- pLM4PEP-master/esm-reduced/scripts/atlas/v0/full/esm2_embeddings/tm_.90_1_plddt_.80_.90.txt
- pLM4PEP-master/esm-reduced/scripts/atlas/v0/full/esm2_embeddings/tm_.90_1_plddt_.90_1.txt
- pLM4PEP-master/esm-reduced/scripts/atlas/v0/full/esm2_embeddings/tm_0_.40_plddt_.40_.50.txt
- pLM4PEP-master/esm-reduced/scripts/atlas/v0/full/esm2_embeddings/tm_0_.40_plddt_.50_.60.txt
- pLM4PEP-master/esm-reduced/scripts/atlas/v0/full/esm2_embeddings/tm_0_.40_plddt_.60_.70.txt
- pLM4PEP-master/esm-reduced/scripts/atlas/v0/full/esm2_embeddings/tm_0_.40_plddt_.70_.80.txt
- pLM4PEP-master/esm-reduced/scripts/atlas/v0/full/esm2_embeddings/tm_0_.40_plddt_.80_.90.txt
- pLM4PEP-master/esm-reduced/scripts/atlas/v0/full/esm2_embeddings/tm_0_.40_plddt_.90_1.txt
- pLM4PEP-master/esm-reduced/scripts/atlas/v0/full/esm2_embeddings/tm_0_.40_plddt_0_.40.txt
- pLM4PEP-master/esm-reduced/scripts/atlas/v0/full/foldseekdb/
- pLM4PEP-master/esm-reduced/scripts/atlas/v0/full/foldseekdb/backfill_v0_tm_.40_.50_plddt_.40_.50.txt
- pLM4PEP-master/esm-reduced/scripts/atlas/v0/full/foldseekdb/backfill_v0_tm_.40_.50_plddt_.50_.60.txt
- pLM4PEP-master/esm-reduced/scripts/atlas/v0/full/foldseekdb/backfill_v0_tm_.40_.50_plddt_.60_.70.txt
- pLM4PEP-master/esm-reduced/scripts/atlas/v0/full/foldseekdb/backfill_v0_tm_.40_.50_plddt_0_.40.txt
- pLM4PEP-master/esm-reduced/scripts/atlas/v0/full/foldseekdb/backfill_v0_tm_.50_.60_plddt_.40_.50.txt
- pLM4PEP-master/esm-reduced/scripts/atlas/v0/full/foldseekdb/backfill_v0_tm_.50_.60_plddt_.50_.60.txt
- pLM4PEP-master/esm-reduced/scripts/atlas/v0/full/foldseekdb/backfill_v0_tm_.50_.60_plddt_.60_.70.txt
- pLM4PEP-master/esm-reduced/scripts/atlas/v0/full/foldseekdb/backfill_v0_tm_.50_.60_plddt_.70_.80.txt
- pLM4PEP-master/esm-reduced/scripts/atlas/v0/full/foldseekdb/backfill_v0_tm_.50_.60_plddt_0_.40.txt
- pLM4PEP-master/esm-reduced/scripts/atlas/v0/full/foldseekdb/backfill_v0_tm_.60_.70_plddt_.40_.50.txt
- pLM4PEP-master/esm-reduced/scripts/atlas/v0/full/foldseekdb/backfill_v0_tm_.60_.70_plddt_.50_.60.txt
- pLM4PEP-master/esm-reduced/scripts/atlas/v0/full/foldseekdb/backfill_v0_tm_.60_.70_plddt_.60_.70.txt
- pLM4PEP-master/esm-reduced/scripts/atlas/v0/full/foldseekdb/backfill_v0_tm_.60_.70_plddt_.70_.80.txt
- pLM4PEP-master/esm-reduced/scripts/atlas/v0/full/foldseekdb/backfill_v0_tm_.60_.70_plddt_.80_.90.txt
- pLM4PEP-master/esm-reduced/scripts/atlas/v0/full/foldseekdb/backfill_v0_tm_.70_.80_plddt_.50_.60.txt
- pLM4PEP-master/esm-reduced/scripts/atlas/v0/full/foldseekdb/backfill_v0_tm_.70_.80_plddt_.60_.70.txt
- pLM4PEP-master/esm-reduced/scripts/atlas/v0/full/foldseekdb/backfill_v0_tm_.70_.80_plddt_.70_.80.txt
- pLM4PEP-master/esm-reduced/scripts/atlas/v0/full/foldseekdb/backfill_v0_tm_.70_.80_plddt_.80_.90.txt
- pLM4PEP-master/esm-reduced/scripts/atlas/v0/full/foldseekdb/backfill_v0_tm_.70_.80_plddt_.90_1.txt
- pLM4PEP-master/esm-reduced/scripts/atlas/v0/full/foldseekdb/backfill_v0_tm_.80_.90_plddt_.60_.70.txt
- pLM4PEP-master/esm-reduced/scripts/atlas/v0/full/foldseekdb/backfill_v0_tm_.80_.90_plddt_.70_.80.txt
- pLM4PEP-master/esm-reduced/scripts/atlas/v0/full/foldseekdb/backfill_v0_tm_.80_.90_plddt_.80_.90.txt
- pLM4PEP-master/esm-reduced/scripts/atlas/v0/full/foldseekdb/backfill_v0_tm_.80_.90_plddt_.90_1.txt
- pLM4PEP-master/esm-reduced/scripts/atlas/v0/full/foldseekdb/backfill_v0_tm_.90_1_plddt_.70_.80.txt
- pLM4PEP-master/esm-reduced/scripts/atlas/v0/full/foldseekdb/backfill_v0_tm_.90_1_plddt_.80_.90.txt
- pLM4PEP-master/esm-reduced/scripts/atlas/v0/full/foldseekdb/backfill_v0_tm_.90_1_plddt_.90_1.txt
- pLM4PEP-master/esm-reduced/scripts/atlas/v0/full/foldseekdb/backfill_v0_tm_0_.40_plddt_.40_.50.txt
- pLM4PEP-master/esm-reduced/scripts/atlas/v0/full/foldseekdb/backfill_v0_tm_0_.40_plddt_.50_.60.txt
- pLM4PEP-master/esm-reduced/scripts/atlas/v0/full/foldseekdb/backfill_v0_tm_0_.40_plddt_0_.40.txt
- pLM4PEP-master/esm-reduced/scripts/atlas/v0/full/foldseekdb/tm_.40_.50_plddt_.40_.50.txt
- pLM4PEP-master/esm-reduced/scripts/atlas/v0/full/foldseekdb/tm_.40_.50_plddt_.50_.60.txt
- pLM4PEP-master/esm-reduced/scripts/atlas/v0/full/foldseekdb/tm_.40_.50_plddt_.60_.70.txt
- pLM4PEP-master/esm-reduced/scripts/atlas/v0/full/foldseekdb/tm_.40_.50_plddt_.70_.80.txt
- pLM4PEP-master/esm-reduced/scripts/atlas/v0/full/foldseekdb/tm_.40_.50_plddt_.80_.90.txt
- pLM4PEP-master/esm-reduced/scripts/atlas/v0/full/foldseekdb/tm_.40_.50_plddt_.90_1.txt
- pLM4PEP-master/esm-reduced/scripts/atlas/v0/full/foldseekdb/tm_.40_.50_plddt_0_.40.txt
- pLM4PEP-master/esm-reduced/scripts/atlas/v0/full/foldseekdb/tm_.50_.60_plddt_.40_.50.txt
- pLM4PEP-master/esm-reduced/scripts/atlas/v0/full/foldseekdb/tm_.50_.60_plddt_.50_.60.txt
- pLM4PEP-master/esm-reduced/scripts/atlas/v0/full/foldseekdb/tm_.50_.60_plddt_.60_.70.txt
- pLM4PEP-master/esm-reduced/scripts/atlas/v0/full/foldseekdb/tm_.50_.60_plddt_.70_.80.txt
- pLM4PEP-master/esm-reduced/scripts/atlas/v0/full/foldseekdb/tm_.50_.60_plddt_.80_.90.txt
- pLM4PEP-master/esm-reduced/scripts/atlas/v0/full/foldseekdb/tm_.50_.60_plddt_.90_1.txt
- pLM4PEP-master/esm-reduced/scripts/atlas/v0/full/foldseekdb/tm_.50_.60_plddt_0_.40.txt
- pLM4PEP-master/esm-reduced/scripts/atlas/v0/full/foldseekdb/tm_.60_.70_plddt_.40_.50.txt
- pLM4PEP-master/esm-reduced/scripts/atlas/v0/full/foldseekdb/tm_.60_.70_plddt_.50_.60.txt
- pLM4PEP-master/esm-reduced/scripts/atlas/v0/full/foldseekdb/tm_.60_.70_plddt_.60_.70.txt
- pLM4PEP-master/esm-reduced/scripts/atlas/v0/full/foldseekdb/tm_.60_.70_plddt_.70_.80.txt
- pLM4PEP-master/esm-reduced/scripts/atlas/v0/full/foldseekdb/tm_.60_.70_plddt_.80_.90.txt
- pLM4PEP-master/esm-reduced/scripts/atlas/v0/full/foldseekdb/tm_.60_.70_plddt_.90_1.txt
- pLM4PEP-master/esm-reduced/scripts/atlas/v0/full/foldseekdb/tm_.60_.70_plddt_0_.40.txt
- pLM4PEP-master/esm-reduced/scripts/atlas/v0/full/foldseekdb/tm_.70_.80_plddt_.40_.50.txt
- pLM4PEP-master/esm-reduced/scripts/atlas/v0/full/foldseekdb/tm_.70_.80_plddt_.50_.60.txt
- pLM4PEP-master/esm-reduced/scripts/atlas/v0/full/foldseekdb/tm_.70_.80_plddt_.60_.70.txt
- pLM4PEP-master/esm-reduced/scripts/atlas/v0/full/foldseekdb/tm_.70_.80_plddt_.70_.80.txt
- pLM4PEP-master/esm-reduced/scripts/atlas/v0/full/foldseekdb/tm_.70_.80_plddt_.80_.90.txt
- pLM4PEP-master/esm-reduced/scripts/atlas/v0/full/foldseekdb/tm_.70_.80_plddt_.90_1.txt
- pLM4PEP-master/esm-reduced/scripts/atlas/v0/full/foldseekdb/tm_.70_.80_plddt_0_.40.txt
- pLM4PEP-master/esm-reduced/scripts/atlas/v0/full/foldseekdb/tm_.80_.90_plddt_.50_.60.txt
- pLM4PEP-master/esm-reduced/scripts/atlas/v0/full/foldseekdb/tm_.80_.90_plddt_.60_.70.txt
- pLM4PEP-master/esm-reduced/scripts/atlas/v0/full/foldseekdb/tm_.80_.90_plddt_.70_.80.txt
- pLM4PEP-master/esm-reduced/scripts/atlas/v0/full/foldseekdb/tm_.80_.90_plddt_.80_.90.txt
- pLM4PEP-master/esm-reduced/scripts/atlas/v0/full/foldseekdb/tm_.80_.90_plddt_.90_1.txt
- pLM4PEP-master/esm-reduced/scripts/atlas/v0/full/foldseekdb/tm_.90_1_plddt_.70_.80.txt
- pLM4PEP-master/esm-reduced/scripts/atlas/v0/full/foldseekdb/tm_.90_1_plddt_.80_.90.txt
- pLM4PEP-master/esm-reduced/scripts/atlas/v0/full/foldseekdb/tm_.90_1_plddt_.90_1.txt
- pLM4PEP-master/esm-reduced/scripts/atlas/v0/full/foldseekdb/tm_0_.40_plddt_.40_.50.txt
- pLM4PEP-master/esm-reduced/scripts/atlas/v0/full/foldseekdb/tm_0_.40_plddt_.50_.60.txt
- pLM4PEP-master/esm-reduced/scripts/atlas/v0/full/foldseekdb/tm_0_.40_plddt_.60_.70.txt
- pLM4PEP-master/esm-reduced/scripts/atlas/v0/full/foldseekdb/tm_0_.40_plddt_.70_.80.txt
- pLM4PEP-master/esm-reduced/scripts/atlas/v0/full/foldseekdb/tm_0_.40_plddt_.80_.90.txt
- pLM4PEP-master/esm-reduced/scripts/atlas/v0/full/foldseekdb/tm_0_.40_plddt_.90_1.txt
- pLM4PEP-master/esm-reduced/scripts/atlas/v0/full/foldseekdb/tm_0_.40_plddt_0_.40.txt
- pLM4PEP-master/esm-reduced/scripts/atlas/v0/highquality_clust30/
- pLM4PEP-master/esm-reduced/scripts/atlas/v0/highquality_clust30/foldseekdb.txt
- pLM4PEP-master/esm-reduced/scripts/atlas/v0/highquality_clust30/tarballs.txt
- pLM4PEP-master/esm-reduced/scripts/download_weights.sh
- pLM4PEP-master/esm-reduced/scripts/extract.py
- pLM4PEP-master/esm-reduced/scripts/fold.py
- pLM4PEP-master/esm-reduced/setup.py
- pLM4PEP-master/esm-reduced/test.py
- pLM4PEP-master/esm-reduced/test_fasta.pt
- pLM4PEP-master/esm-reduced/tests/
- pLM4PEP-master/esm-reduced/tests/inverse_folding_test_example.json
- pLM4PEP-master/esm-reduced/tests/test_alphabet.py
- pLM4PEP-master/esm-reduced/tests/test_inverse_folding.py
- pLM4PEP-master/esm-reduced/tests/test_load_all.py
- pLM4PEP-master/esm-reduced/tests/test_notebooks.py
- pLM4PEP-master/esm-reduced/tests/test_readme.py
- pLM4PEP-master/esm-reduced/train_dataset_500.pt
- pLM4PEP-master/esm-reduced/提取嵌入层命令合集
- pLM4PEP-master/esm2/
- pLM4PEP-master/esm2/independent_test_dataset1_607.pt
- pLM4PEP-master/esm2/independent_test_dataset2_612.pt
- pLM4PEP-master/esm2/independent_test_dataset3_1018.pt
- pLM4PEP-master/esm2/train_dataset_500.pt
- pLM4PEP-master/feature.py
- pLM4PEP-master/main.py
- pLM4PEP-master/model.joblib
- pLM4PEP-master/predictor.py
- pLM4PEP-master/pydpi/
- pLM4PEP-master/pydpi/__init__.py
- pLM4PEP-master/pydpi/__init__.pyc
- pLM4PEP-master/pydpi/__pycache__/
- pLM4PEP-master/pydpi/__pycache__/__init__.cpython-38.pyc
- pLM4PEP-master/pydpi/__pycache__/pypro.cpython-38.pyc
- pLM4PEP-master/pydpi/data/
- pLM4PEP-master/pydpi/data/aaindex1
- pLM4PEP-master/pydpi/data/aaindex2
- pLM4PEP-master/pydpi/data/aaindex3
- pLM4PEP-master/pydpi/data/cas.txt
- pLM4PEP-master/pydpi/data/drug.inchi
- pLM4PEP-master/pydpi/data/drug.mol
- pLM4PEP-master/pydpi/data/drug.sdf
- pLM4PEP-master/pydpi/data/drug.smi
[truncated: 203 more entries]
