# Supplementary material for: Protein language model-based prediction for plant miRNA encoded peptides
Source: PeerJ Comput Sci. 2025 Mar 18;11:e2733. doi: 10.7717/peerj-cs.2733 (PMC11935769; doi:10.7717/peerj-cs.2733)
Supplement: Supplemental Information 1 [file peerj-cs-11-2733-s001.zip › pLM4PEP-master/datasets/FRL_data/test2_neg.txt]

>mtr_URS0000C65510_snRNA_f3_s1
MSPMQG
>mtr_URS0000C3CCFE_snoRNA_f2_s1
MNIALF
>pvu_URS0000BFD2B5_snRNA_f3_s1
MSCTIT
>gma_URS00006C3C0F_snoRNA_f3_s1
MVRATCI
>gma_URS00006954D8_snoRNA_f3_s1
MMGAIGT
>gma_URS00006AA455_snoRNA_f3_s1
MVWAPLQ
>gma_URS000067C3FD_snoRNA_f2_s1
MCLVVLN
>gma_URS00006BD136_snoRNA_f3_s1
MLRATGT
>gma_URS000066547B_snoRNA_f2_s1
MSPTDLS
>gma_URS0000659FB4_snoRNA_f2_s1
MCLEMFN
>mtr_URS0001BC35AD_snRNA_f3_s1
MAIKIYD
>mtr_URS00006A69F3_snRNA_f1_s1
MMQLMRY
>mtr_URS00006AC052_snoRNA_f2_s1
MIFFLLC
>mtr_URS0000C47BA4_snoRNA_f1_s1
MNIVCTV
>mtr_URS0000C83871_snoRNA_f3_s1
MMIAPSQ
>mtr_URS0000C66696_snoRNA_f3_s1
MVNPPLF
>pvu_URS0000BE419F_snRNA_f1_s1
MESMDDP
>pvu_URS0000BF55E3_snoRNA_f3_s1
MLILIND
>pvu_URS0000C075A0_snoRNA_f2_s1
MVNLVLV
>pvu_URS0000C43E24_snoRNA_f3_s1
MHVTLGF
>pvu_URS0000C618D6_snoRNA_f3_s2
MRMHFPY
>pvu_URS0000C6D382_snoRNA_f2_s1
MCDYILF
>gma_URS00006C55E0_snRNA_f2_s1
MCRPSVAL
>gma_URS00006E6965_snoRNA_f3_s1
MIQYHPRF
>gma_URS000066CFEF_snoRNA_f3_s2
MMTVFVHV
>gma_URS0000647343_snoRNA_f2_s1
MLDLSNYE
>gma_URS000071805F_snoRNA_f3_s2
MIIFYHRS
>gma_URS00006FD737_snoRNA_f1_s2
MVHKVRAD
>gma_URS0000653F89_snoRNA_f1_s1
MMIYTDSP
>gma_URS0000702A3A_snoRNA_f2_s1
MDDADPSF
>gma_URS000071E044_snoRNA_f1_s1
MYERKNPF
>gma_URS00006F95B2_snoRNA_f3_s1
MIVLNVFI
>gma_URS00006232B4_snoRNA_f1_s1
MNLILTNG
>gma_URS000063D3B8_snoRNA_f1_s1
MMVRATGA
>gma_URS0000D75727_snoRNA_f1_s2
MGYGHTVV
>mtr_URS00006CB36E_snoRNA_f1_s1
MRPQGQGI
>mtr_URS0000C20707_snoRNA_f1_s1
MIINNSSY
>mtr_URS0000C88E35_snoRNA_f1_s1
MPSFSCIC
>mtr_URS0000C6BDF8_snoRNA_f3_s1
MMIDFIVI
>mtr_URS0000BFD738_snoRNA_f1_s1
MHSSESVP
>mtr_URS0000C0C0EA_snoRNA_f1_s1
MIADFMNI
>mtr_URS0000C4496C_snoRNA_f1_s2
MIILISYF
>pvu_URS0000BE44A6_snRNA_f2_s1
MKAHGPRQ
>pvu_URS0000BEC006_snoRNA_f2_s1
MRKKTATI
>pvu_URS0000BEFCB6_snoRNA_f1_s1
MHSSKRVP
>pvu_URS0000C12BF7_snoRNA_f3_s1
MRSELGSL
>pvu_URS0000C14345_snoRNA_f3_s1
MIRTLYEQ
>pvu_URS0000C718F1_snoRNA_f3_s1
MTDNISRS
>gma_URS000068C169_snRNA_f2_s1
MSLVHCIVA
>gma_URS000062F4C7_snRNA_f2_s1
MIKMVHGLG
>gma_URS000068AAEE_snRNA_f2_s1
MCCPCLTLK
>gma_URS00006672F3_snRNA_f3_s1
MWAIGSNEI
>gma_URS00006B8EF7_snRNA_f2_s1
MIRNIQGLD
>gma_URS00006916EB_snRNA_f2_s1
MTMKVHGLD
>gma_URS0000637FDC_snoRNA_f1_s1
MRPCLKVWE
>gma_URS0000637FDC_snoRNA_f2_s1
MINVNPSSL
>gma_URS00007086B3_snoRNA_f2_s1
MMINIIPAL
>gma_URS00006CC101_snoRNA_f2_s1
MKHSWLKFG
>gma_URS000067C1B8_snoRNA_f3_s1
MVTENISRF
>gma_URS000071F780_snoRNA_f1_s1
MINAFRLLY
>gma_URS00006675EE_snoRNA_f3_s1
MTENIPRFG
>gma_URS000066F316_snoRNA_f2_s1
MMIVIVPQS
>gma_URS000071547B_snoRNA_f2_s1
MIPKEFPAK
>gma_URS00006E2132_snoRNA_f1_s1
MSCGDDRNH
>gma_URS000065385C_snoRNA_f1_s1
MTLSPYDRS
>gma_URS0000676952_snoRNA_f1_s1
MRKTFGDLN
>gma_URS000065E99C_snoRNA_f3_s1
MVRPTGTVF
>gma_URS00006B7447_snoRNA_f2_s2
MRKINRDLN
>gma_URS000065CFAC_snoRNA_f1_s1
MRKIHGGLH
>gma_URS0000637555_snoRNA_f3_s1
MWINIGDMN
>gma_URS0000655F65_snoRNA_f1_s2
MIVLRYFHV
>gma_URS00006E8F78_snoRNA_f3_s1
MNQDPVIRA
>mtr_URS0000BE8433_snRNA_f1_s3
MLPMCCTIA
>mtr_URS0000C82628_snRNA_f3_s1
MKLVQYKKD
>mtr_URS0000BF1B03_snRNA_f1_s1
MYCIICCYV
>mtr_URS000071632E_snRNA_f3_s1
MTDMIFVKL
>mtr_URS0001BC62B8_snoRNA_f2_s1
MTINVIPAL
>mtr_URS0000C325D6_snoRNA_f1_s1
MLFNTALSI
>mtr_URS0001BC6A2B_snoRNA_f3_s2
MLFMNPDRF
>mtr_URS000062F067_snoRNA_f3_s1
MKTGQCQMW
>mtr_URS0001BC6DFB_snoRNA_f3_s1
MLICLWESL
>mtr_URS0000C4496C_snoRNA_f1_s1
MMKKLTDYY
>mtr_URS0000E09EA0_snoRNA_f3_s1
MRPPQTACV
>pvu_URS0000BF55E3_snoRNA_f1_s1
MIKIFGLLY
>pvu_URS0000BFBD2F_snoRNA_f2_s1
MRKKKTATI
>pvu_URS0000C09161_snoRNA_f2_s1
MTWDGHWVV
>pvu_URS0000C09161_snoRNA_f3_s1
MNHDPVIRP
>pvu_URS0000C0E773_snoRNA_f1_s1
MDCYTDALC
>pvu_URS0000C442D0_snoRNA_f3_s1
MNHDPAIRA
>pvu_URS0000C6C3A2_snoRNA_f2_s1
MKPNPVIRA
>pvu_URS0000C6C3A2_snoRNA_f2_s2
MVCCVFSMY
>gma_URS0000672D9F_snRNA_f1_s1
MPCYCHSNYF
>gma_URS000062C2A8_snRNA_f3_s1
MIKLEPYRED
>gma_URS000064FF31_snRNA_f2_s1
MIKKIHGLEQ
>gma_URS00006621F6_snoRNA_f2_s2
MEMHSLESYV
>gma_URS00006E8D1A_snoRNA_f2_s1
MGQSPSSSIS
>gma_URS000065CD61_snoRNA_f1_s2
MVWIPYFKGS
>gma_URS0000689EB5_snoRNA_f3_s1
MMKTINKEKR
>gma_URS000070DBBC_snoRNA_f3_s1
MMWTTSDHLL
>lja_URS0001BBF389_SnoRNA_f3_s1
MMMIITIDFV
>lja_URS0001BC3217_SnoRNA_f3_s1
MMKAKIKKNA
>mtr_URS0000BE7D1D_snRNA_f2_s1
MIKKVHDLDE
>mtr_URS0000722DB4_snRNA_f2_s1
MIIKVHGLDW
>mtr_URS0000BE8433_snRNA_f2_s1
MIKCSICSSY
>mtr_URS0000C03499_snRNA_f2_s1
MIMKVYGLGW
>mtr_URS0000668865_snRNA_f1_s1
MGSISDYEGP
>mtr_URS0000C5DED4_snoRNA_f2_s1
MMITVYPGSL
>mtr_URS0000D7678B_snoRNA_f2_s1
MEMCSLESFI
>mtr_URS0000C80110_snoRNA_f1_s1
MKSLRPESLI
>mtr_URS0000C84239_snoRNA_f2_s1
MISKITNGSF
>mtr_URS00006B7D46_snoRNA_f2_s1
MLFFFPSLDV
>mtr_URS0000674144_snoRNA_f3_s1
MRKKIIGDLN
>mtr_URS00006D7B59_snoRNA_f1_s1
MLKVVYFMSG
>mtr_URS0000C64AFA_snoRNA_f3_s1
MMNKDHAIRA
>mtr_URS0000D72BE3_snoRNA_f3_s1
MMNEDREIRA
>mtr_URS0000641E46_snoRNA_f2_s1
MVRPTGIIIS
>mtr_URS00006C6639_snoRNA_f2_s1
MMKDNRAIRA
>pvu_URS0000BEF201_snRNA_f1_s2
MGGPIIGACF
>pvu_URS0000BFA81E_snRNA_f1_s1
MRSMVDHKGP
>pvu_URS0000C0FFCA_snoRNA_f1_s2
MMAQLTSKKF
>pvu_URS0000C13C50_snoRNA_f2_s1
MMNKNELSFF
>pvu_URS0000C16C6F_snoRNA_f2_s1
MMRNVIPSSL
>pvu_URS0000C1B674_snoRNA_f2_s2
MEIHSLEIFF
>pvu_URS0000C256C3_snoRNA_f3_s1
MISVIRLRSS
>pvu_URS0000C28301_snoRNA_f2_s1
MMMRSIISLI
>pvu_URS0000C30657_snoRNA_f2_s1
MIASEETNGE
>pvu_URS0000C43E91_snoRNA_f3_s1
MQYTLFRLIT
>pvu_URS0000C75104_snoRNA_f3_s1
MFSIFVLLNF
>gma_URS00006A5F54_snoRNA_f2_s1
MMLQSNLLGCS
>gma_URS000066CCAB_snoRNA_f2_s1
MGQSLSSHLSR
>gma_URS00006AACCD_snoRNA_f3_s1
MMRSRECHAPL
>gma_URS0000D74454_snoRNA_f2_s1
MNNDGEIRASD
>mtr_URS00006F80E2_snRNA_f1_s1
MMTVNYSFAFY
>mtr_URS0000C31DD4_snRNA_f2_s1
MASSSRMTRTY
>mtr_URS0000BFF326_snRNA_f2_s2
MLYGYQDIPLT
>mtr_URS0000C608B7_snoRNA_f3_s1
MMNFRDSHAPL
>mtr_URS0001BBFB41_snoRNA_f3_s1
MMGFISMIPII
>mtr_URS0000C0ADC3_snoRNA_f1_s1
MFFRNNMVDLL
>mtr_URS0000E34E17_snoRNA_f2_s1
MPHRETPHLFD
>mtr_URS0000E42081_snoRNA_f2_s1
MHHKETPQLFG
>mtr_URS000072B6B4_snoRNA_f3_s1
MLIVKYQTTII
>mtr_URS00006D3F31_snoRNA_f3_s1
MFSEKRWVCYN
>mtr_URS0000C13534_snoRNA_f2_s1
MIRPKSIVHVI
>mtr_URS0000C1A7F6_snoRNA_f3_s1
MMLKICHSIDR
>mtr_URS0000704242_snoRNA_f3_s1
MNLSEDSSMST
>pvu_URS0000C14345_snoRNA_f2_s1
MAHRIVPLVLV
>pvu_URS0000C190D2_snoRNA_f2_s1
MPHRKTLLPLV
>pvu_URS0000C1B674_snoRNA_f2_s1
MMKHALFSEKF
>pvu_URS0000C25F6E_snoRNA_f2_s1
MSHKKIPQLLV
>pvu_URS0000C2914B_snoRNA_f2_s1
MFHQRIHLILI
>pvu_URS0000C30F7D_snoRNA_f2_s1
MSHKKTHLLLL
>pvu_URS0000C368CF_snoRNA_f2_s1
MSHKRLHLTLA
>pvu_URS0000C5CEAB_snoRNA_f2_s1
MSHRKITLLFV
>pvu_URS0000C6349F_snoRNA_f2_s2
MFHIRLHLIRI
>pvu_URS0000C67F81_snoRNA_f2_s1
MSHKTLHLLFI
>pvu_URS0000C6C4EC_snoRNA_f2_s1
MSHRRLHFPVV
>pvu_URS0000C80BCA_snoRNA_f1_s1
MSQRRLHMLLI
>gma_URS0000686EDC_snRNA_f3_s1
MKDIMCFYQFNI
>gma_URS000071D754_snoRNA_f3_s1
MIYLIRASEFSR
>gma_URS0000721E37_snoRNA_f1_s1
MDVMIISPDDRS
>gma_URS000064BD5D_snoRNA_f1_s1
MEVMIFSPDDRR
>gma_URS000064E705_snoRNA_f3_s1
MDKKQYVGFRWD
>gma_URS000071584A_snoRNA_f3_s1
MVVVLVSEAYIN
>gma_URS00006EF9B8_snoRNA_f1_s1
MMVLNILRDLFL
>gma_URS0000636A89_snoRNA_f3_s2
MLILGKIPNFSD
>gma_URS000063416C_snoRNA_f1_s1
MMIRSIVQMIYL
>gma_URS00006D7815_snoRNA_f2_s1
MMIIGFPISLIA
>gma_URS00006B13CB_snoRNA_f1_s1
MMIIVTKTIFQD
>gma_URS000070408D_snoRNA_f3_s1
MMINIFFTVIPG
>gma_URS0000671485_snoRNA_f3_s1
MLEQVLQVSNKQ
>gma_URS000063E9C5_snoRNA_f2_s1
MCFSLEESHLWL
>gma_URS0000D74B17_snoRNA_f1_s1
MILLEQVVPLCP
>gma_URS00006F0BAE_snoRNA_f2_s1
MCFSLKVSHLVL
>mtr_URS0000BE33C9_snRNA_f1_s2
MTSDGFLEGVLS
>mtr_URS0000705526_snRNA_f1_s2
MICRLLAQVIIN
>mtr_URS00006AE5F9_snRNA_f1_s2
MRKDDTHNKYSS
>mtr_URS0000C19404_snRNA_f3_s1
MDGPCTRMTRTN
>mtr_URS0001BBF1DA_snoRNA_f1_s1
MMMKLELELPSE
>mtr_URS0001BC61C8_snoRNA_f2_s1
MMLLLTMLMLIT
>mtr_URS0000C7FE89_snoRNA_f2_s1
MMFFNNPTCLRL
>mtr_URS0001BC0FFA_snoRNA_f3_s1
MDREQFVGFRWD
>mtr_URS0001BC3AB1_snoRNA_f2_s1
MKSAIYILTPLV
>mtr_URS0000BEB281_snoRNA_f1_s2
MPFVLQFISIIP
>mtr_URS0000C44671_snoRNA_f2_s1
MSLQQTCNDLRV
>mtr_URS0000C23269_snoRNA_f3_s1
MTNYSALCQFCF
>mtr_URS00006E87A8_snoRNA_f1_s1
MMINSIVQMMNS
>mtr_URS00006D23C6_snoRNA_f2_s1
MKGEIYFLRQTV
>pvu_URS0000C16C29_snRNA_f1_s1
MGVHKIERYRED
>pvu_URS0000C1B674_snoRNA_f3_s1
MHCSLRSFNRNF
>pvu_URS0000C240D6_snoRNA_f2_s1
MNSNLQYLRTVN
>pvu_URS0000C3F48E_snoRNA_f3_s1
MDVDLLNQTTII
>pvu_URS0000C5CA3E_snoRNA_f2_s1
MHHSDYSVLIRL
>pvu_URS0000C6D382_snoRNA_f1_s1
MMIICIVHMMYV
>pvu_URS0000C73E15_snoRNA_f1_s1
MMITFTNTIFRD
>gma_URS0000661C51_snRNA_f1_s1
MWAIGPHDIKFIS
>gma_URS000067300F_snRNA_f1_s1
MGSMDDHEGPWRV
>gma_URS00006A52CE_snRNA_f2_s1
MILNLFFEGWGLT
>gma_URS000069072A_snRNA_f3_s1
MRIVLNYFFDERV
>gma_URS00006E6965_snoRNA_f3_s2
MKHNGSKWLNFLI
>gma_URS00006548E3_snoRNA_f1_s1
MGLSLSSDVSDES
>gma_URS0000671EE9_snoRNA_f2_s1
MKNWGGYTRLTRE
>gma_URS0000656A19_snoRNA_f1_s2
MALSCLAVIILQF
>gma_URS000063CAA3_snoRNA_f3_s1
MMIITLVRVSESP
>gma_URS000071805F_snoRNA_f1_s1
MRKDLPKLIGSAV
>gma_URS00006E698A_snoRNA_f2_s1
MSHRKIRHTLGKI
>gma_URS00006AA455_snoRNA_f2_s1
MSHRKVHQTLEKN
>gma_URS00006672F9_snoRNA_f1_s1
MARTQYTRSGHPD
>gma_URS000065A136_snoRNA_f3_s1
MMLKFLIFTHRVL
>gma_URS0000718FA4_snoRNA_f1_s1
MTSYLGSPSRHQG
>gma_URS00006AF9DC_snoRNA_f3_s1
MNVASCLEGWRKQ
>gma_URS000065CFAC_snoRNA_f2_s1
MIRKITFILPSCP
>lja_URS0001BC7FEE_SnoRNA_f2_s1
MVCQFTDTIVMYS
>mtr_URS0000BEC2DF_snRNA_f3_s1
MWANKSHDISLLF
>mtr_URS0000BF67A2_snRNA_f1_s1
MWTIASHDIQFIF
>mtr_URS0000BF21E9_snRNA_f1_s1
MIMLYLITFEFNI
>mtr_URS0000BE8433_snRNA_f2_s2
MSHTILNYFFEAK
>mtr_URS0000BF6463_snRNA_f1_s1
MWSNESNDIKLLF
>mtr_URS0000BF2056_snRNA_f1_s1
MWAIDQHDIKLIC
>mtr_URS0000BFF04B_snRNA_f1_s1
MWANGPLDIKFIY
>mtr_URS0000BFAAE8_snRNA_f1_s1
MWLNRSHDIKLFF
>mtr_URS000069C371_snRNA_f1_s1
MWINGPYNIKLLF
>mtr_URS0001BC59D6_snoRNA_f3_s1
MMRSMENVLGYEH
>mtr_URS0000BE1BFD_snoRNA_f3_s1
MINYVYHQTLKAK
>mtr_URS0001BBFAE1_snoRNA_f2_s1
MRKKLQQYDGFVP
>mtr_URS000068D709_snoRNA_f1_s1
MHSFRKYSLAILI
>mtr_URS0001BC50FB_snoRNA_f1_s1
MMNLNLCKWVICI
>mtr_URS0000C04218_snoRNA_f3_s1
MMPKIQTEAPALV
>mtr_URS000062A3B7_snoRNA_f3_s1
MCFYLPTLSDNLF
>mtr_URS0000C02335_snoRNA_f2_s1
MWISCFIHTFKVL
>mtr_URS00006B7001_snoRNA_f3_s1
MMMFTLVRVSDSP
>mtr_URS000064E021_snoRNA_f3_s1
MTSFTLVRVSESP
>mtr_URS000072AD8B_snoRNA_f1_s1
MMIYYTPITIFRD
>mtr_URS00006980A8_snoRNA_f2_s1
MMNMDCHFLTTVV
>mtr_URS0000650CC6_snoRNA_f2_s1
MVDLCNWAAARQP
>mtr_URS0000C50BAC_snoRNA_f1_s1
MMSYSDSPSRLLE
>pvu_URS0000BE425C_snRNA_f1_s1
MWVINPHDIKLIF
>pvu_URS0000BEE2A2_snRNA_f1_s1
MWTISSHDIKLIF
>pvu_URS0000BE7C34_snoRNA_f3_s1
MMRSIIYSYPCLM
>pvu_URS0000C054B6_snoRNA_f2_s1
MSHKKVHLLPVWT
>pvu_URS0000C0BF80_snoRNA_f2_s1
MSHRRLHLLLVRT
>pvu_URS0000C0D953_snoRNA_f1_s1
MVPAGIMARTPYS
>pvu_URS0000C199C3_snoRNA_f2_s1
MPHIMVHQLLEQM
>pvu_URS0000C2D8B0_snoRNA_f1_s1
MRRSQQGGEYSSR
>pvu_URS0000C3AFCA_snoRNA_f3_s1
MHDEFVRTIRDFL
>pvu_URS0000C442D0_snoRNA_f3_s2
MVRCVLSKDKIHP
>pvu_URS0000C5CA3E_snoRNA_f3_s1
MKRKSCTTLIIQC
>pvu_URS0000C612A0_snoRNA_f2_s1
MPHKKIHLLLVST
>pvu_URS0000C6828B_snoRNA_f3_s1
MICGYDRKHYLNI
>pvu_URS0000C6983D_snoRNA_f3_s2
MVRCVSSLDQACL
>pvu_URS0000C69DB4_snoRNA_f1_s1
MRITVIRNTIFRD
>pvu_URS0000C6C7D4_snoRNA_f2_s1
MLHKKFHMIIVLT
>pvu_URS0000C7AAB2_snoRNA_f2_s1
MFHKRLHQILVGT
>pvu_URS0000D722E7_snoRNA_f1_s1
MCSIGLYPVVPLI
>gma_URS0000706E63_snRNA_f3_s1
MADTIYGNQKGWLA
>gma_URS00006DA8BC_snRNA_f1_s2
MSDMWTIGSHDIFK
>gma_URS0000713BF7_snRNA_f2_s1
MIGISPRDGTVVFS
>gma_URS0000643AE2_snRNA_f3_s1
MVEIYFQTFLRPGF
>gma_URS00006DF627_snoRNA_f3_s1
MIEIHLSVNPLIFV
>gma_URS0000645CB3_snoRNA_f1_s1
MGSVMVFRDCVIYL
>gma_URS000072C611_snoRNA_f2_s1
MMFLLFYHANSDYI
>gma_URS0000680946_snoRNA_f2_s1
MKIWGGCTRLTRKR
>gma_URS0000697813_snoRNA_f2_s1
MMMRSNNLVNLILS
>gma_URS00006F2797_snoRNA_f1_s1
MMLKFLILHTEFIQ
>gma_URS0000676952_snoRNA_f2_s1
MMMKNITFVLPIFP
>gma_URS000068EA5A_snoRNA_f1_s1
MMIKSDGFPLILYM
>gma_URS000066F0D2_snoRNA_f2_s1
MGIAHLMILIHQDL
>gma_URS0000634008_snoRNA_f2_s1
MAIAHLMSLFHQDL
>gma_URS0000675C82_snoRNA_f3_s1
MNHDRVIRAGLTAY
>lja_URS0001BC12CE_SnoRNA_f2_s1
MMNNCVFFSELFPC
>mtr_URS00006F9429_snRNA_f1_s1
MGSMVIKKAHGLGK
>mtr_URS000069C211_snRNA_f2_s1
MILNYFFEGKCTLK
>mtr_URS00006C5E33_snoRNA_f2_s1
MMTMCIPAHYEAFL
>mtr_URS0000E1FF3F_snoRNA_f3_s2
MESTDLEFFLSYFY
>mtr_URS000072B4B0_snoRNA_f3_s1
MMYYLHVLPDLLCD
>mtr_URS0000C7B073_snoRNA_f2_s1
MDPQINGLLMLFVY
>mtr_URS0000BF4882_snoRNA_f1_s1
MMRFKDLNIMWITY
>mtr_URS00006D3F31_snoRNA_f2_s1
MKDLNVFRKTVGLL
>mtr_URS0000C64AFA_snoRNA_f3_s2
MAEMILMLRHNLVL
>mtr_URS0000E210F5_snoRNA_f2_s1
MIYSIGSYYCVLDF
>pvu_URS0000C0E773_snoRNA_f3_s1
MHWALSSSDNGLLY
>pvu_URS0000C1BB6A_snoRNA_f2_s1
MSPMFHRRLHFILV
>pvu_URS0000C30657_snoRNA_f1_s1
MSNSNMLSLHYDCQ
>pvu_URS0000C3243E_snoRNA_f2_s1
MVHLALARMWRYQT
>pvu_URS0000C39A04_snoRNA_f3_s1
MMMIILNTFIRLFI
>pvu_URS0000C3E50F_snoRNA_f1_s1
MRYDDIYPSVLQYE
>pvu_URS0000C3EBA4_snoRNA_f3_s1
MIWAFSQHPFKYLS
>pvu_URS0000C51C04_snoRNA_f2_s1
MKRLVTVSLPFFEH
>pvu_URS0000D744DA_snoRNA_f3_s1
MMTNPEACFSKHSQ
>gma_URS000067300F_snRNA_f2_s1
MIMKVHGESDDLHCT
>gma_URS000064A670_snoRNA_f2_s1
MLMPWHDRHVYTHRI
>gma_URS00009A21D4_snoRNA_f3_s1
MMKTMTSLIIHSLQY
>gma_URS000065428A_snoRNA_f3_s1
MTISALNASSASEKS
>gma_URS00006A7F89_snoRNA_f1_s2
MSSVESVLCGAVCVI
>gma_URS00006D62F1_snoRNA_f2_s1
MIGPKTRVKFICFAS
>gma_URS000062C939_snoRNA_f2_s1
MPLVTFRDIITIVIG
>gma_URS000070D643_snoRNA_f1_s1
MAQLVLQISPNCIHG
>gma_URS00006E8F78_snoRNA_f2_s1
MIVLRHYVWDGRTVV
>mtr_URS0000C125E1_snoRNA_f1_s1
MMTKSNWNYRLNNLM
>mtr_URS0000D772DE_snoRNA_f3_s1
MMIMHWTLSSFRLHY
>mtr_URS0001BC62BB_snoRNA_f3_s1
MIGPKSRVLIICFAF
>mtr_URS0001BC7D7E_snoRNA_f2_s1
MRKNCNNMMDSFHDS
>mtr_URS0001BC0FFA_snoRNA_f2_s1
MCTCCKYGQRAIRGL
>mtr_URS0001BBEEC6_snoRNA_f1_s1
MHVMSYSDSPSGLLG
>mtr_URS0000C0ADC3_snoRNA_f1_s2
MESTDVEFFFVSPFY
>mtr_URS0000C01DB6_snoRNA_f1_s1
MMRLKHQGSVCGQWT
>mtr_URS0000BFD738_snoRNA_f3_s1
MINAFFRKCSLAISI
>mtr_URS00006DF4CD_snoRNA_f2_s1
MGGKKRLEDLLIAPL
>mtr_URS0000E26082_snoRNA_f2_s1
MMIPVGLTIEPLITL
>mtr_URS0000D763C4_snoRNA_f2_s1
MNTSWWMNHDREIRE
>mtr_URS0000641E46_snoRNA_f2_s2
MIVLSQPSLVGVVTR
>pvu_URS0000C066A6_snoRNA_f2_s1
MIGPKAKGNFLCFAS
>gma_URS00006B8B8C_snoRNA_f3_s2
MTNQVVWSVMTMFVRV
>gma_URS0000722183_snoRNA_f3_s1
MMWATSKQLLESFLGF
>gma_URS00006A7F89_snoRNA_f1_s1
MRKELPKIDRKCRMTL
>gma_URS000067D6B1_snoRNA_f2_s1
MCSCCKYGQKVTTCGL
>gma_URS000067F4B2_snoRNA_f3_s1
MVMIVYCHLMIHLMNT
>gma_URS000072ECB1_snoRNA_f1_s1
MRVTRLLKVSLPSFEH
>gma_URS00006E4D57_snoRNA_f3_s1
MMWATPKQLPKSFPCF
>mtr_URS0001BC35AD_snRNA_f2_s1
MPHSLEWRVLYGYQDI
>mtr_URS000069195C_snRNA_f1_s1
MDHTILNYIFEGERSL
>mtr_URS00006DE6C1_snoRNA_f3_s1
MTKKTVLELVDDGAIL
>mtr_URS0000C4E065_snoRNA_f1_s1
MVFVECFVILWHSCRT
>mtr_URS0001BC6CAA_snoRNA_f2_s1
MKGEILAELYFLRQTV
>mtr_URS0001BC0155_snoRNA_f1_s1
MKKKIHMLDSRDFYDQ
>mtr_URS0000C73635_snoRNA_f3_s1
MMGTKSKHFFKISHAS
>mtr_URS0000E4FC6F_snoRNA_f3_s1
MMGQSLSISLKRSHAS
>mtr_URS0000E444C0_snoRNA_f3_s1
MVGTKSKHSLKRSHAS
>mtr_URS0000C419F6_snoRNA_f3_s1
MMCLICLYWLIIFSRL
>mtr_URS00006D23C6_snoRNA_f1_s2
MYERRNLFFEANCLTC
>pvu_URS0000C107FA_snoRNA_f2_s2
MRCCGAKTLFKGEPTW
>pvu_URS0000C15294_snoRNA_f1_s1
MAFTKCLMILRQSCRI
>pvu_URS0000C39405_snoRNA_f3_s1
MMKMMTSPIYFPFKKF
>pvu_URS0000C5976A_snoRNA_f2_s1
MMMVIVAPSLNLHHTV
>pvu_URS0000C77419_snoRNA_f3_s1
MIWDFLSITLNLSHVS
>gma_URS000064CD03_snRNA_f1_s1
MGDQEGSWPKIVTFIAL
>gma_URS0000667003_snRNA_f1_s1
MGDHEGLWLKLVREPTS
>gma_URS000064C24C_snRNA_f2_s1
MSKENKASSGSCLQHSL
>gma_URS000067300F_snRNA_f3_s1
MASLMTSIVLRRVVILK
>gma_URS00006B5CF9_snRNA_f2_s1
MIHMILNYFFEGKSPTQ
>gma_URS000066CFC3_snoRNA_f2_s1
MMIYYLESSGLNFLEEK
>gma_URS00006DB179_snoRNA_f2_s1
MRPSLLQGLGLDLFTVV
>gma_URS0000688D91_snoRNA_f1_s1
MGGRNYTWKFADSTFSH
>gma_URS00006C3D15_snoRNA_f1_s1
MSDFRNFQTDENENSVT
>gma_URS00006A9107_snoRNA_f1_s1
MSDFRAFQINMNENSGT
>gma_URS000062DEB5_snoRNA_f3_s1
MMKALTKRNGDHQALHV
>gma_URS0000636A89_snoRNA_f3_s1
MVWATLLQSLESLLGLK
>gma_URS000071C04A_snoRNA_f1_s1
MSDFGDFQINENENSVI
>gma_URS000069F753_snoRNA_f2_s1
MVVCSEIEILGQYVCSL
>gma_URS000063D059_snoRNA_f3_s1
MRIHIFSFNASSASENL
>mtr_URS0000BE27AA_snRNA_f2_s1
MVHTILNYFFEGEKPLQ
>mtr_URS0000BF3657_snRNA_f1_s1
MDSMILNYFFEGEKSSQ
>mtr_URS0000BF6463_snRNA_f2_s1
MSQTILNYFFEGEKTPQ
>mtr_URS00006342EF_snRNA_f3_s1
MNYTILNYFFEGKKPSQ
>mtr_URS0001BC5721_snoRNA_f3_s1
MGNLHLNIIDVIITLEN
>mtr_URS0001BC4C13_snoRNA_f2_s1
MMKRPLICLRRRFNIEV
>mtr_URS0001BC9231_snoRNA_f1_s1
MVNFYLADHSVISPPIF
>mtr_URS000065C00D_snoRNA_f1_s1
MMIIYFILADFSEILYL
>mtr_URS0000C73904_snoRNA_f2_s1
MVGKKSKHFPETLPRNI
>mtr_URS0000C65A1F_snoRNA_f3_s1
MIRASSQQVLKPLLCLI
>mtr_URS00006B6B79_snoRNA_f1_s1
MLPDTVFLKKNTAVSYL
>mtr_URS0000C2D864_snoRNA_f2_s1
MSSPPVTFRDIKPIVIG
>pvu_URS0000BEAA5C_snRNA_f1_s1
MGDQKGLWPRSVTFIAL
>pvu_URS0000BED8AD_snRNA_f3_s1
MADVIYGNLKGWLLSRP
>pvu_URS00006EF5A7_snoRNA_f1_s1
MMSKTTYFMSEWKIVPS
>pvu_URS0000BE25A9_snoRNA_f3_s1
MCQIGAVRVAVLLHFFG
>pvu_URS0000C37697_snoRNA_f1_s1
MRFTSIVQMIYRDYILF
>pvu_URS0000C5ED9E_snoRNA_f2_s1
MVVCTKIDVLGQFVCSP
>gma_URS00006B3771_snoRNA_f3_s1
MMIKRPDLWLPFTSLVVD
>gma_URS000062DD18_snoRNA_f1_s1
MHHSDVSVLIIFSYPYSI
>gma_URS00006E894A_snoRNA_f2_s1
MRVGCPPQPGYDTRTLSF
>gma_URS00006AB3F4_snoRNA_f3_s1
MLRAFLQVTLVSLPRLIY
>gma_URS00006730A4_snoRNA_f1_s1
MVVRATGTYFLKSLPVFI
>mtr_URS0000BFF326_snRNA_f1_s1
MNVVWLSRHTADMIFVKQ
>mtr_URS0001BC3F11_snoRNA_f2_s1
MRVGCSPQAWLRQLGTLV
>mtr_URS00006B0BFC_snoRNA_f3_s1
MMINMPVLRLPFTSLVVD
>mtr_URS0000C84239_snoRNA_f1_s1
MMLKTTYFMKELRIFLYD
>mtr_URS0000C7AE9D_snoRNA_f3_s1
MMRASSQKILVSLPRFKE
>mtr_URS00006761DF_snoRNA_f3_s1
MVRAEPKHFLKTLSSFIK
>mtr_URS0000650CC6_snoRNA_f1_s1
MFSFTKKDLCFQKYGRFV
>mtr_URS000072258B_snoRNA_f3_s1
MAVKMNNQLNASSASEKS
>pvu_URS0000C04FC6_snoRNA_f3_s1
MIWAFSKHHFKSFPCLTE
>pvu_URS0000C1FF6B_snoRNA_f2_s1
MRIVKLPLPNLKLWKSAG
>pvu_URS0000C3FD9A_snoRNA_f2_s1
MSHRKTPLLLVLTWIFQT
>pvu_URS0000D75E2E_snoRNA_f1_s1
MTLLEQDLFYRQELKSGG
>gma_URS000072E386_snRNA_f2_s1
MIFISLDKDGNNFHLSVDP
>gma_URS0001BC075E_snoRNA_f1_s1
MRIRFELELPSEHLMRVSG
>gma_URS0000696F3E_snoRNA_f3_s1
MQSFLSFGRLPCVSITPLN
>gma_URS00006A00F8_snoRNA_f2_s1
MMIVCFPIGLIAYMMAPVY
>gma_URS000070F874_snoRNA_f3_s1
MVFPLFAKGSVFGNMVCVL
>gma_URS000071E044_snoRNA_f2_s1
MKGKILSEFKILSHIHSYI
>gma_URS0000639727_snoRNA_f2_s1
MMINHFPIGLIAWMMALMY
>gma_URS00006EDD2F_snoRNA_f1_s1
MCLATFLIEADICVPLAIH
>gma_URS000062FE4E_snoRNA_f1_s2
MLEVSLINADLCFLYQGIY
>gma_URS000064B47E_snoRNA_f1_s1
MMRKKLQQYDWIRSMIPSI
>mtr_URS0000BFF840_snRNA_f3_s1
MAITTYDWHNFCESIGLAH
>mtr_URS0000BEBF4B_snRNA_f2_s1
MKAHGLERWPPLHLGGVLF
>mtr_URS000069BE21_snRNA_f1_s1
MTSIALKRKGIGLRSTQRW
>mtr_URS0000652710_snRNA_f3_s1
MWINDLHDIKSFFFGRESA
>mtr_URS0000C74CA4_snoRNA_f2_s1
MMNLDFQYSRRSSEIHLMH
>pvu_URS0000C10383_snoRNA_f2_s1
MMINCFPIGLIASMMAQLY
>pvu_URS0000C13C50_snoRNA_f3_s1
MNFRSSELFPMRKITGDLN
>pvu_URS0000C69CD7_snoRNA_f2_s1
MQEGCPPQSCYDWGHSFLI
>gma_URS000068C169_snRNA_f3_s1
MWFIGPHDIKLHFCREGLLQ
>gma_URS0000702428_snRNA_f1_s1
MNTERTILSPFTKEYRVFFT
>gma_URS0000724293_snoRNA_f2_s1
MMQILDLAEMQNFAFLCGKF
>gma_URS00006B6171_snoRNA_f2_s1
MMISFSEFFSVDFKKQTTII
>gma_URS00007295B3_snoRNA_f1_s1
MMRRNTQVCLGSGRCLMVSP
>mtr_URS0000BF1FFD_snRNA_f3_s1
MWLNESQNIKLLFERAGSTQ
>mtr_URS0000BEA5D1_snRNA_f1_s1
MMMSAVWLSRHMADIIFVNQ
>mtr_URS0001BC8E12_snoRNA_f2_s1
MMIFIHTVLFFMMKQTCTTI
>mtr_URS0000C2844F_snoRNA_f2_s1
MMIIIPNVLLLMMKQTCTTI
>mtr_URS0000D74DF3_snoRNA_f2_s2
MNHVCFTLRSNCIAMVVLGC
>pvu_URS0000BE8614_snRNA_f1_s1
MGSMGDHLGPWSGAVTFIAL
>pvu_URS0000C2B353_snoRNA_f2_s1
MMLILLAEMRLFVFLLKILN
>pvu_URS0000C389C2_snoRNA_f3_s1
MTLWLFISHFFIACTMSFLY
>gma_URS0000707E88_snoRNA_f2_s1
MMINVIPAHYETLRHLKGLGI
>gma_URS0001BC6532_snoRNA_f1_s1
MCVPLAIRCCNFDAAFWTSGN
>gma_URS0000660E28_snoRNA_f2_s1
MNKNKTFILLSCFHAENILET
>mtr_URS0001BC03A5_snRNA_f2_s1
MSKENKANWWEPVAASNNMMQ
>mtr_URS0000721C8E_snRNA_f3_s1
MWSNESHMILNYFFEGERPFQ
>mtr_URS0000C2E089_snoRNA_f2_s1
MMHTLYMVQKCKILHLLKTLN
>mtr_URS0001BC5D9D_snoRNA_f3_s1
MMIIMLTEALALLNYIICTSV
>mtr_URS000068695E_snoRNA_f2_s1
MMIKHITFVLPSYPCGNFMET
>mtr_URS0000C5A0C4_snoRNA_f2_s1
MNNLFPIGLTARMMANCISSI
>mtr_URS0000C83349_snoRNA_f2_s1
MFTLTSYISPMLQKVIHHPSA
>mtr_URS0000D72BE3_snoRNA_f2_s1
MEKFYRIVGDRNICLDDERRP
>pvu_URS0000BF2821_snRNA_f2_s2
MGKAYNSSLLLRSSGVALVLH
>pvu_URS0000C075A0_snoRNA_f3_s1
MIWTSSHHYFKSLPSFTKWLI
>pvu_URS0000C0A879_snoRNA_f3_s1
MIWAFSQHHFESLPCFTEGFI
>pvu_URS0000C1D5AC_snoRNA_f1_s1
MMIKSDGFPLIFLCDLTTSYY
>pvu_URS0000C2914B_snoRNA_f3_s1
MIWVFSHHHFEPFPCFTKGFI
>pvu_URS0000C7257D_snoRNA_f3_s1
MIWALSHHHFESLSCLTESFI
>pvu_URS0000C762F6_snoRNA_f2_s1
MQEGCPPQPCYDWGHSIFRPI
>gma_URS000062A30D_snoRNA_f3_s1
MMYSNARIIRFVRDDTFNCHYL
>gma_URS0000671485_snoRNA_f2_s1
MARCCLIQSSYREELLFPACNA
>gma_URS0000D74B17_snoRNA_f3_s1
MNHDCMTRECVINGLMSFSSEE
>mtr_URS0000C2A813_snRNA_f2_s1
MQRVQSKLFFHLLLKDIVCSLF
>mtr_URS000066921B_snRNA_f1_s1
MPFSVFWLRSSVVYVLMSSISD
>mtr_URS000069F903_snoRNA_f3_s1
MKIFVVLGNITFPETLDEKIYL
>mtr_URS0000C5BBFD_snoRNA_f1_s1
MWTRVSDLGIFTQKLIIKPLAV
>mtr_URS0000C4B1B5_snoRNA_f2_s1
MMIYYFPIGLIAWMMAFCISSI
>mtr_URS00006DD775_snoRNA_f1_s1
MMKQINRIPIDIFIDEITTSYF
>mtr_URS0000C398F9_snoRNA_f2_s1
MIEAEHTVRIFFSLFEKSSQII
>pvu_URS0000BED6CB_snRNA_f2_s1
MICGSLIHTILNLFFEGKCSLQ
>pvu_URS0000BFA2B9_snRNA_f1_s1
MSDQEGSWCRAVIFIALGRVSL
>pvu_URS0000BE27F2_snoRNA_f1_s1
MMKSNLSETDEDILFHKVFKVL
>pvu_URS0000C4B63D_snoRNA_f1_s1
MILNLSHVSHKDSFAPCLNIEI
>gma_URS00006BACC6_snoRNA_f3_s1
MMITVSTVIDGSVTTFLDERWHT
>gma_URS00006A19DE_snoRNA_f3_s1
MIAIHLSVNPLISCDVLMNPDRF
>gma_URS00007242ED_snoRNA_f2_s1
MMKKYNFRSSEFSMRKIHGDDLN
>gma_URS0000726AC2_snoRNA_f3_s1
MCPSHIMLPSDSPCQLCFFLMFC
>mtr_URS000070C0B5_snRNA_f3_s1
MGHTILNYFFKGEKSRVACYLIS
>mtr_URS0000C34532_snRNA_f2_s1
MIGISPDRVMGTAFEHSCYTHPG
>mtr_URS0000C1A9F1_snoRNA_f3_s1
MMGAEPKHFLEMLPRCKDIPYLF
>pvu_URS0000BF894B_snRNA_f1_s1
MCKNFCRGYRLALSRRCLLMQNS
>gma_URS000071662C_snRNA_f1_s1
MLTWTRSMGNHEGLWPRAVTSIAL
>gma_URS0000639B0F_snoRNA_f2_s1
MMIVIVAPVLICTTRCNMVIDILI
>gma_URS000062FE4E_snoRNA_f2_s1
MSLNVLLSAYADSWEAETECWKFR
>lja_URS0001BC81D0_SnoRNA_f3_s1
MCIGQWTLPSGFAVSLILNDFSFH
>mtr_URS0001BC51C3_snRNA_f3_s1
MGTAFGLSCYTPRLRLSTSLRLDL
>mtr_URS0000BE69B1_snRNA_f2_s2
MICNLMSRTILNYFFEKVTSIVCY
>mtr_URS0001BC618A_snoRNA_f3_s1
MKFVSNVLTGSSLSFNFGCENWHI
>mtr_URS0000E09EA0_snoRNA_f1_s2
MVFVHHPDICSCLLRNQGHSSTIL
>pvu_URS0000C2D22C_snoRNA_f3_s1
MIVPKACFSKHSQWPPKSFRLSRA
>pvu_URS0000D72627_snoRNA_f3_s1
MMSTNSQNIRSGRLIAFVVARLES
>gma_URS0000643A99_snoRNA_f3_s1
MMINLKACFSKHSQWPTKSFRLRQA
>mtr_URS0000BE8256_snRNA_f1_s1
MYDHDLHCTSEGCRLRCSRIEQPTS
>mtr_URS0000C04218_snoRNA_f2_s1
MGNDAKDSNRGASSGVMNYFFCTSV
>pvu_URS0000C0892E_snoRNA_f1_s1
MLNIISNLSHVSQKASPAPYLNIEI
>pvu_URS0000C319A9_snoRNA_f3_s1
MMINPKACFSEHSQWPPKRFCLCRV
>pvu_URS0000C48927_snoRNA_f3_s1
MIWPFSQHFLKSPPCLTESFHLLLV
>gma_URS0000712205_snoRNA_f2_s1
MMIKYNPSSMRPSPLQGLGVDLFIFV
>gma_URS000072B0D9_snoRNA_f1_s1
MMISITKIPSFGTEWLVCLAVIILQF
>gma_URS000063D4AF_snoRNA_f1_s1
MMISITKYHLSGLNGILCLAVIILQF
>gma_URS00006A54AE_snoRNA_f3_s1
MRTSCTQFLESFPVLIQALSTMLPDA
>gma_URS000072A8BB_snoRNA_f3_s1
MISFKAVSQNIRSGRPRAFAFARLES
>gma_URS0000627AAA_snoRNA_f1_s1
MMVRTTYFIREKIIFPCHYKTTNGSF
>mtr_URS0000C4E065_snoRNA_f3_s1
MMILQIIDGFRRMLCDTLALVSNLSG
>mtr_URS0000C4D358_snoRNA_f2_s1
MSRPPVTFRDINSLLLGEPMSCLCDT
>pvu_URS0000BFA81E_snRNA_f3_s1
MTYNSDLHYTLKGCCSRSIQMVEFTS
>pvu_URS0000C15294_snoRNA_f3_s1
MMIIQFIDGIYKMLDDSSAILSNLSG
>pvu_URS0000C225C7_snoRNA_f2_s1
MCSMWEQTLFLKLALIVKLCVQASFG
>pvu_URS0000C42F89_snoRNA_f2_s1
MCSMWLQTLFLKLSLMLKLSTKASFG
>pvu_URS0000C64225_snoRNA_f1_s1
MMVTTTYFMRELRIFPCDYKSTNGSF
>pvu_URS0000C69CD7_snoRNA_f3_s1
MSGKDLHLICKRGARPSLVTTGGTLS
>pvu_URS0000C770A9_snoRNA_f2_s1
MINVIPAHYETFAIARSGNIFFPHFF
>gma_URS000064D585_snoRNA_f1_s1
MDDDDVIIHTLNGLEKECKEVTTAIHS
>gma_URS000066FE2E_snoRNA_f3_s1
MVGATGTWSLKSLPVLIQALSIELSNT
>mtr_URS0000BE3993_snRNA_f1_s1
MEYVMLIILVSVVWLSRHMIDIIFVIL
>mtr_URS0000C772FB_snoRNA_f1_s1
MVLGLNNSNICVLSSASSLVYHELGVK
>mtr_URS000066CA63_snoRNA_f3_s1
MMINLRLVSQNIRSGCLIAFAFARLES
>mtr_URS0000C196B2_snoRNA_f3_s1
MKEALLCARKLNFLRSACLLSLIFDLI
>mtr_URS00006FE80D_snoRNA_f1_s2
MSSDQRCYDWTKIKSACQLFRILIGIC
>mtr_URS0000D73729_snoRNA_f1_s2
MMMCASSSVVDDRSQSSSTDRDGHTVV
>pvu_URS0000BF8870_snRNA_f2_s1
MVYESNFHCNLDGCVSDFVNLHIICDR
>pvu_URS0000C7F224_snRNA_f2_s1
MVGISPDRTGTAFGFSLYTSVKSVHIG
>gma_URS00006E7755_snoRNA_f3_s1
MKHLSVFGQWTLPYGFAVSPHFNDFSFH
>gma_URS00006746D1_snoRNA_f1_s1
MVVRAACTQFLESFPVLIQAFSTKLLDT
>gma_URS0000691C97_snRNA_f1_s1
MGSIGDQEGQWPRTVTSIALWRGAALRSA
>gma_URS000064FF31_snRNA_f1_s1
MGSMDDQEDPWPRAVTFIALWKGAVLRPA
>pvu_URS0000BF8870_snRNA_f3_s1
MDYQEDSWFMKVTFIAIWMDAFLILSIFI
>pvu_URS0000C04B09_snoRNA_f3_s1
MIPMKACFSKHSQWLPKSMLMLLFPSLDV
>pvu_URS0000C4AA26_snoRNA_f3_s1
MNWTFLSKSLKCSHASQSSLSSPCMNVAI
>gma_URS000069A755_snoRNA_f3_s1
MRSGKSSHQICERGVHPSLVTTLGHSIDHI
>gma_URS00006BA182_snoRNA_f3_s1
MVGASTQQRLESLPCFIERFIRPLGKSCNG
>pvu_URS0000BE3BD0_snRNA_f3_s1
MAFGNNFHYTLEGYYFKVCQTWQSLRHNLW
>gma_URS00006E3C46_snRNA_f2_s1
MVGISPDRDGNSLRAFLLTHPVKATHLLVDL
>gma_URS0000645477_snoRNA_f3_s1
MRSGKNLARNMRVGCPPQPGYDNWALSLEPI
>pvu_URS0000BE1DE2_snRNA_f1_s1
MGLMDDQEGPWPRTVTSIALGIVPVLRSTFL
>mtr_URS000067793C_snRNA_f1_s1
MTQLMRFQPRCVYCWLKTISKPPLRSWFILGL
>mtr_URS0000C68E68_snRNA_f3_s1
MVGISFDRDGNNFRAFLLHTSIRLSTSLRLDL
>mtr_URS0000C78CCA_snoRNA_f3_s1
MVGTKSKHFLETLLRIIERLPIFLVEPCDLVS
>mtr_URS0000C74719_snoRNA_f3_s1
MMRAKPEHFFETVSRIVKRFPIFLSELKKPRP
>mtr_URS000063B1D6_snoRNA_f3_s1
MMGTKSKHFFETLPHIVKRFPVFLSELINFCP
>mtr_URS0000E0AB22_snoRNA_f3_s1
MMGAKPKHFFETLPRIVKSFTIFLSVLKKPRP
>mtr_URS0000E42081_snoRNA_f3_s1
MVGTKFKHFLETLPCIIKRLPNFLVEPRNLIS
>mtr_URS0000C89F1E_snoRNA_f3_s1
MMWAEPKHFLQMLPRIVKRFPILLSESFDLIP
>mtr_URS0000C838EF_snoRNA_f3_s1
MIRTKSKHFFETLPNIVKRFPIFLSELCDLIP
>pvu_URS0000C0892E_snoRNA_f3_s1
MIWAYAQHHFKSLSCLTEGFTCSLSEHRNLIL
>gma_URS00006B8EF7_snRNA_f1_s1
MDDQEHSRPRLMTSIALWRGVYLRYPQVGDPIS
>mtr_URS00006EBF17_snoRNA_f3_s1
MMGAKPKHFFETLPRIVKRFTIFLSELCDLILN
>pvu_URS0000BE4A7A_snRNA_f1_s1
MDDQQGLWPRHVTSIALRKGACLRSVQVAEPTS
>pvu_URS0000BEA8A4_snRNA_f1_s1
MDDQEGLWSREVTFIAYRKSASLKSVQVTELMS
>gma_URS000062B3DD_snRNA_f3_s1
MMQTFWLRSSVVSVLASLIFDMWAIGSHDIKITF
>gma_URS00006931CE_snoRNA_f2_s1
MMLQSNLLEAVVDPRPCFQGEPPWCYYISNDSND
>gma_URS00006B5CF9_snRNA_f1_s1
MPFSAFWLRSSVVSVLIRLISDMWVNDSHDIKLLF
>mtr_URS00006F5ED8_snRNA_f1_s1
MWSNRLHDIKLYFFEGDKPFHSLLLDFSCIAHALH
>gma_URS000063B02A_snRNA_f1_s1
MGSMGGQDGPWPRIVISIALWRGIILRSAQEAEPTS
>gma_URS00006B42D6_snRNA_f1_s1
MSLMGDQEGPWPRAMTSIALRRGVALRSVQVAELTS
>gma_URS00006C8CF0_snRNA_f1_s1
MGSMDDQEGPWPRLVTSIALRRGAHLRSPQVGEPTS
>gma_URS000070F166_snRNA_f1_s1
MGSMDDQECLWPGEVTSIALRRGVFLRSVQVVEPMS
>mtr_URS00007032A1_snRNA_f1_s1
MGSMGDHEGLWPRKVTSIALRRGVFLRSIQVVEPTL
>mtr_URS000072CFE7_snRNA_f1_s1
MGSMGDQECSWPRQVTSIALRKGASLRSTQVVEPTS
>mtr_URS0000BFC995_snRNA_f1_s1
MWTKGSHGIKLFLREEVVAITCYSTSCMSFIYCTIA
>pvu_URS0000BE7120_snRNA_f1_s1
MTPMSDQESLWCRVVSVIALERSVALRFFQVTKSMS
>mtr_URS0000BF6B84_snRNA_f1_s1
MGSMDDHEGLWPRLVTSIALWRGVCLRCSQVEQQPTL
>mtr_URS0000C4762C_snoRNA_f2_s1
MMFFKQSNLSEVVVNPRSCSQGEPTWCCYISNDIKRLN
>mtr_URS0000C85E9C_snoRNA_f2_s1
MFLTNMFSLTKKDHFFQKHCGSVEIEQRPDNRRDGIHRC
>gma_URS000062F4C7_snRNA_f1_s1
MLTWTASMNDQDGSWPRVMTSIALGRGVHLRSPQVGYPTS
>pvu_URS0000BE9759_snRNA_f1_s1
MGDLKGLWPRAMTFIGHRRGVVLRFVQVTEPTIICIIGDLC
>gma_URS0000D74454_snoRNA_f3_s1
MTVRSERVINGLMSFSVEGSQSWAVEDRSQTVSLIRDGDIDV
