# Supplementary material for: Protein language model-based prediction for plant miRNA encoded peptides
Source: PeerJ Comput Sci. 2025 Mar 18;11:e2733. doi: 10.7717/peerj-cs.2733 (PMC11935769; doi:10.7717/peerj-cs.2733)
Supplement: Supplemental Information 1 [file peerj-cs-11-2733-s001.zip › pLM4PEP-master/datasets/FRL_data/test2_pos.txt]

>gma_CBC_miR171d_f1_s3_test
MRWRVKKGKQKVGME
>gma_CBC_miR171e_f2_s1_test
MFFIHKGRNC
>gma_CBC_miR171f_f2_s2_test
MIYVSLTNE
>gma_CBC_miR171g_f1_s3_test
MLCVTIYLIIYMIIIYIWHEIHFLF
>gma_CBC_miR171g_f2_s4_test
MRFIFFFDYYG
>gma_CBC_miR171j_f1_s2_test
MEHYLLSFLFALCLLGFFSSLQTQQPR
>gma_CBC_miR171j_f1_s3_test
MYTTARLCPC
>gma_CBC_miR171j_f3_s3_test
MEGEVWI
>gma_CBC_miR171j_f3_s4_test
MLCPSFMLW
>gma_CBC_miR171u_f3_s2_test
MLMFIVISFVGGVCGDVGTVQSNQIS
>gma_CBC_miR398a_f2_s3_test
MVFSEWQHSESVTGHEVLCHPTKFI
>gma_CBC_miR398a_f3_s3_test
MRSYVTQPSSYKKKYPEPRK
>gma_CBC_miR398c_f3_s4_test
MFHFRQRHV
>gma_CBC_miR398d_f2_s2_test
MFHFRRRHFQNMRR
>gma_CBC_miR398d_f2_s3_test
MKQIQNTSIFACDLL
>gma_CBC_miR408a_f3_s2_test
MLSTRMR
>gma_CBC_miR482c_f2_s1_test
MYIDGECEVTNFPGALYHILWCWGILHEAIEP
>gma_CBC_miR482d_f2_s3_test
MSGISSYPPF
>gma_CBC_miR482d_f2_s4_test
MNIEEENKFSSERGKGR
>mtr_CBC_miR397_f1_s4_test
MYCIAFTSNFILIHIIAEPDVIVLEGNVDLIIKLYMFTL
>mtr_CBC_miR397_f2_s4_test
MWISL
>mtr_CBC_miR398a_f2_s1_test
MTTYIRYYIIILLKHIQK
>mtr_CBC_miR398b_f1_s2_test
MTSTWV
>mtr_CBC_miR398b_f2_s2_test
MYNVVLSQNTWIDELISMTT
>mtr_CBC_miR398b_f3_s3_test
MLYSHKTHG
>mtr_CBC_miR398c_f2_s2_test
MIYKIIQCCKYRGRDVPQGRPETT
>mtr_CBC_miR408_f1_s1_test
MHFMQNLTTQILQEFEKLLNTKGVDKHEVR
>mtr_CBC_miR408_f2_s3_test
MYCKLAKYKLIPLYAITYRIKRDHTFIHST
>mtr_CBC_miR408_f3_s2_test
MRLHIESNGIIHSFIQHNAFYAKFNNPNFTRV
>pvu_CBC_miR408a-3p_f2_s3_test
MQIQFLEGGQ
>pvu_CBC_miR482_f1_s2_test
MLYTNHAFVLRES
>vun_CBC_miR408_f1_s3_test
MSDFCA
>vun_CBC_miR408_f2_s3_test
MRRCLMLRMSTTRSR
>vun_CBC_miR408_f2_s4_test
MESSTQ
>gma_IAJ_miR1508a_f1_s1
MSNLIWIPAFLACSCRPCTEES
>gma_IAJ_miR166a_f1_s1
MSLSDPP
>gma_IAJ_miR166a_f1_s3
MLSGSRTLLHLDLV
>gma_IAJ_miR172a_f1_s1
MAYIEP
>gma_IAJ_miR172a_f3_s2
MQAQVVGGT
>gma_IAJ_miR172f_f1_s2
MRVDNMLHI
>gma_IAJ_miR172f_f1_s3
MLLCV
>gma_IAJ_miR172f_f2_s3
MFHDIPLFQFLLGQFSVRFAFSLCILCHILSHNKYFFL
>gma_IAJ_miR172f_f3_s2
MIFPFFSFSLDNFPLDLPFLCVSCAIY
>gma_IAJ_miR2108a_f2_s1
MSTLGNPLPLVT
>gma_IAJ_miR2108a_f2_s2
MPGCWTNLRLSVKEESPLILLCGSLKQQSIIAQLLMRLDIGISLRI
>gma_IAJ_miR2108a_f2_s3
MDRLVNMLCFHSPLV
>gma_IAJ_miR2108a_f2_s5
MHLTRLVSPRGPLTSPLGFPFRMCTRLEVLELCQWDVLRPVS
>gma_IAJ_miR2108a_f2_s6
MNLLQRHILVTMWDSMLRMLLLRI
>gma_IAJ_miR2108a_f2_s7
MLPQTQRMTLQRRLLTSQPKSSS
>gma_IAJ_miR2108a_f2_s8
MAMPLSSTATLLTLLSSLLNS
>gma_IAJ_miR2108a_f2_s10
MLVTINVGFFSVLLCLLF
>gma_IAJ_miR2108a_f3_s1
MLVSFLYSCVFFSR
>gma_IAJ_miR2108b_f1_s1
MLTLGSPLPLAT
>gma_IAJ_miR2108b_f1_s2
MPGCLISLRLSVKEESQLILPCGSLKPPSTIAQSLMPLDTGISSRT
>gma_IAJ_miR2108b_f1_s6
MKLSQRLFPVIMLDSMLRMLLLRISSVVMLPRTQRMILPRRLLTSLPRLSS
>gma_IAJ_miR2108b_f1_s8
MVMLVLLR
>gma_IAJ_miR394a_f2_s1
MIMRV
>gma_IAJ_miR1536_f1_s2
MKFLQFL
>gma_IAJ_miR1536_f1_s3
MSLWLSLKEANGSSVISLSPKLSTTTFCGRNRIW
>gma_IAJ_miR1536_f1_s4
MDGMRPYLPNIYTRSQGWKVNLFSRPVSLFRMSLMF
>gma_IAJ_miR1536_f1_s5
MVWTMFGMRIECNKNLYMLPTRRRI
>gma_IAJ_miR1536_f2_s2
MIFAFKSPKCKLEARSQTGASKV
>gma_IAJ_miR1536_f2_s4
MFVRELLILL
>gma_IAJ_miR1536_f3_s2
MAKFERS
>gma_IAJ_miR1536_f3_s3
MVERMTKKSSLIG
>gma_IAJ_miR1536_f3_s4
MEGEFVLKACVFVSHEFDVLRILLDQLMIQKN
>gma_IAJ_miR1536_f3_s5
MFEMFWNEKVY
>ahy-putative-miPEP319
MHGRR
>ahy-putative-miPEP482d
MNGKGRQD
>ahy-putative-miPEP167a
MTLIIIHHRREFFPASSSMIMHHYKLKLPA
>ahy-putative-miPEP482a
MGDWS
