# Supplementary material for: Protein language model-based prediction for plant miRNA encoded peptides
Source: PeerJ Comput Sci. 2025 Mar 18;11:e2733. doi: 10.7717/peerj-cs.2733 (PMC11935769; doi:10.7717/peerj-cs.2733)
Supplement: Supplemental Information 1 [file peerj-cs-11-2733-s001.zip › pLM4PEP-master/datasets/FRL_data/test3_neg.txt]

>vvi_URS00006DC08E_snoRNA_f1_s1
MPTVV
>bol_URS0000C1B87D_snRNA_f1_s1
MAFAQE
>bol_URS0000C1417C_snRNA_f3_s1
MVHTQG
>bol_URS0000C2E3E8_snRNA_f3_s1
MTIAQI
>bol_URS0000C23ABC_snoRNA_f1_s1
MCGHSL
>osa_URS000047D66D_snoRNA_f1_s1
MEAASQ
>osa_URS00002DF909_snoRNA_f1_s1
MKAMLP
>osa_URS00005B8BC7_snoRNA_f1_s1
MLASPQ
>osa_URS00000A3E9B_snoRNA_f3_s1
MMKEPD
>osa_URS00000D9EAD_snoRNA_f2_s1
MLRSQA
>sly_URS00006F7D15_snRNA_f3_s1
MASEQR
>bol_URS0000C844E8_snRNA_f1_s1
MTQLMMY
>bol_URS0000C2E3E8_snRNA_f2_s1
MTYTNQK
>bol_URS00006F2514_snoRNA_f2_s1
MITMKVF
>bol_URS0000C6700C_snoRNA_f1_s2
MLQQFSF
>bol_URS0000C7E8A6_snoRNA_f3_s1
MWSLNSK
>bol_URS0000C196BA_snoRNA_f1_s2
MLSMFSF
>bol_URS0000C4DB05_snoRNA_f2_s1
MMKTGRG
>bol_URS0000637AD5_snoRNA_f3_s1
MGMMIYV
>bol_URS0000C30ED8_snoRNA_f2_s2
MRMMIIV
>bol_URS0000C714B9_snoRNA_f2_s2
MKRYKHL
>bol_URS0000C511FC_snoRNA_f3_s1
MIIKRED
>osa_URS00004350DF_snRNA_f1_s1
MPVRCNG
>osa_URS00003FB387_snRNA_f3_s1
MATALQG
>osa_URS0000237B41_snRNA_f1_s1
MCTMCSL
>osa_URS00004B4EFF_snoRNA_f2_s1
MKPQCLC
>osa_URS000053F5B4_snoRNA_f3_s1
MRLMGCY
>osa_URS0000493286_snoRNA_f1_s1
MSKCKQM
>osa_URS000048F4C7_snoRNA_f1_s1
MINTTIM
>osa_URS000013BF37_snoRNA_f1_s1
MLNGRNL
>osa_URS0001BC6365_snoRNA_f1_s2
MSHPFSP
>osa_URS00006102B7_snoRNA_f1_s1
MEKEHSE
>osa_URS00002D3E6D_snoRNA_f2_s1
MAWIFET
>osa_URS000039A26E_snoRNA_f1_s1
MMTKTIG
>osa_URS00006DAE88_snoRNA_f3_s1
MVRTADI
>osa_URS00006F1D65_snoRNA_f3_s1
MLLKLSC
>sly_URS00006671F2_snRNA_f3_s1
MQDIKLE
>sly_URS00006CDF4C_snoRNA_f1_s1
MIILDFF
>sly_URS0000D75F03_snoRNA_f2_s1
MKVGYQV
>sly_URS00006B0EC6_snoRNA_f3_s1
MSGQYSH
>sly_URS00006EF59D_snoRNA_f3_s1
MRKTSQE
>sly_URS0000D75761_snoRNA_f2_s1
MRPGYDE
>sly_URS0000696C06_snoRNA_f3_s1
MKIIVQM
>sly_URS00006BCA79_snoRNA_f3_s1
MMIYCKY
>sly_URS00006CC25D_snoRNA_f3_s1
MMMWATQ
>sly_URS000063659D_snoRNA_f2_s1
MMSVIQI
>sly_URS00006731F7_snoRNA_f1_s1
MMALFYF
>sly_URS00007155C1_snoRNA_f2_s1
MMSSTDL
>sly_URS0000663A93_snoRNA_f1_s1
MMKSYIS
>vvi_URS0000715513_snoRNA_f3_s1
MALQKPC
>vvi_URS000069C227_snoRNA_f3_s1
MMQTLYF
>vvi_URS0000709849_snoRNA_f3_s1
MIGTGVN
>bol_URS0000C6FB3F_snRNA_f3_s1
MLVTSIAQ
>bol_URS0000C6F56A_snRNA_f1_s1
MRDDWHLL
>bol_URS0000C14C3E_snoRNA_f2_s1
MMKWHNVL
>bol_URS0000BF71CF_snoRNA_f1_s1
MLILISFD
>bol_URS0000C45E6C_snoRNA_f2_s1
MSTSLSIP
>bol_URS0000C89A16_snoRNA_f1_s1
MIKKKQIS
>bol_URS0000C1E133_snoRNA_f2_s1
MCRKKAHQ
>bol_URS0000C1C8EF_snoRNA_f3_s1
MMTTIRNL
>bol_URS0000C27D02_snoRNA_f2_s1
MFKKAEYQ
>bol_URS0000C1243D_snoRNA_f3_s1
MAVRFECD
>osa_URS0000062622_snRNA_f1_s1
MIKQITIK
>osa_URS0000062622_snRNA_f3_s1
MLKHHVKS
>osa_URS00004B698E_snRNA_f1_s1
MCRLFFEN
>osa_URS00002BD9C7_snoRNA_f3_s1
MHRVCFLW
>osa_URS0000603995_snoRNA_f2_s1
MMFVSPPI
>osa_URS00003239E8_snoRNA_f1_s1
MPFMRVHI
>osa_URS00000442EF_snoRNA_f3_s1
MIINHQDL
>osa_URS0001BC34E4_snoRNA_f2_s1
MILADTIA
>osa_URS0001BC58A7_snoRNA_f2_s1
MKDHKHYP
>osa_URS000069228B_snoRNA_f1_s1
MKKSLHCV
>osa_URS0001BBF71A_snoRNA_f2_s1
MMKICTSV
>osa_URS000018E0C9_snoRNA_f1_s2
MMFTTSYF
>osa_URS0000350C19_snoRNA_f1_s1
MPGRLWSA
>osa_URS00004FC124_snoRNA_f1_s1
MTCGPERD
>osa_URS00004B7B31_snoRNA_f1_s1
MASGPERD
>sly_URS000068D353_snRNA_f3_s1
MCCTSARA
>sly_URS00006E8A90_snRNA_f1_s1
MNVNRRKN
>sly_URS00006B1DD4_snoRNA_f2_s1
MLDDWCSL
>sly_URS0000D75761_snoRNA_f1_s2
MPFRVMVP
>sly_URS00006E7F13_snoRNA_f1_s1
MSAPSDSL
>sly_URS0000665B46_snoRNA_f3_s1
MRRESHQH
>sly_URS00006EB372_snoRNA_f1_s1
MMIYYYFG
>sly_URS000063040A_snoRNA_f3_s1
MARMMINY
>sly_URS000062418C_snoRNA_f2_s1
MDDVKPSY
>sly_URS000066C273_snoRNA_f1_s1
MTNYKQFF
>sly_URS00006BCF56_snoRNA_f2_s2
MFMFLEHK
>sly_URS0000710EF9_snoRNA_f1_s1
MMNYYYLD
>sly_URS00006B2B57_snoRNA_f1_s2
MVSQLWLQ
>sly_URS0000D7539A_snoRNA_f1_s1
MAIRPAHD
>vvi_URS000072E2BD_snRNA_f3_s1
MYLDGVNG
>vvi_URS0001BC34B0_snoRNA_f2_s1
MMVWIQPC
>vvi_URS000071ADB6_snoRNA_f3_s1
MIATLTNI
>vvi_URS0000720048_snoRNA_f3_s1
MMETSNHI
>bol_URS0000C1417C_snRNA_f2_s1
MTRTNRELV
>bol_URS0000C19D64_snRNA_f3_s1
MTHINKEMI
>bol_URS0000C72F73_snRNA_f1_s1
MWSDINFIF
>bol_URS0000C09CBC_snRNA_f2_s1
MIKKMSGLS
>bol_URS0000D74B97_snoRNA_f1_s1
MTHCRVIRA
>bol_URS0000C71DE3_snoRNA_f3_s1
MIGFISRIF
>bol_URS0000C58D57_snoRNA_f2_s1
MITYYPSSL
>bol_URS0000C7F040_snoRNA_f3_s1
MMTKNISRY
>bol_URS0000C525A2_snoRNA_f2_s1
MSQSTIMSI
>bol_URS0000C534CB_snoRNA_f2_s1
MKDTYFNTI
>bol_URS0000C24B63_snoRNA_f1_s1
MMKIYLFYE
>bol_URS0000C42750_snoRNA_f3_s1
MDVKRYVGF
>bol_URS0000BF2D14_snoRNA_f2_s1
MFDGGTEPP
>bol_URS0000C47138_snoRNA_f3_s1
MNHECPIRA
>bol_URS0000C04D28_snoRNA_f3_s1
MKHGRAIWV
>bol_URS0000C21F5F_snoRNA_f1_s1
MLVTLVDDS
>osa_URS00001312BF_snRNA_f1_s1
MFKEYLMIN
>osa_URS0000044260_snRNA_f1_s1
MWAMCPLRY
>osa_URS0000D7533B_snRNA_f1_s1
MWVMCPLRC
>osa_URS00004F31FD_snoRNA_f1_s1
MMSFTSYRH
>osa_URS00003C6A2A_snoRNA_f3_s1
MMICIRGCF
>osa_URS00000447AF_snoRNA_f2_s1
MPKNSLLLS
>osa_URS0001BCA1FC_snoRNA_f3_s1
MTSTRTVSE
>osa_URS00000461CA_snoRNA_f2_s1
MRKILLLIS
>osa_URS0001BC4E51_snoRNA_f2_s1
MDLSSRDYT
>osa_URS00005405E2_snoRNA_f3_s1
MTPIRMVSE
>osa_URS000053F5B4_snoRNA_f2_s1
MMQCPICEM
>osa_URS0000702830_snoRNA_f3_s1
MLILMSIDE
>osa_URS000033BABF_snoRNA_f3_s1
MMNQLDVQE
>osa_URS00006A30D7_snoRNA_f2_s1
MKSCPMCEM
>osa_URS0000067D80_snoRNA_f3_s2
MPWASAATP
>osa_URS00003DFB8F_snoRNA_f1_s1
MIHDVILSI
>osa_URS00003DFB8F_snoRNA_f2_s1
MMRDITATI
>osa_URS00003F1640_snoRNA_f1_s1
MTKKYLPIF
>osa_URS00006BF1C5_snoRNA_f2_s1
MHYAMPYNA
>osa_URS000018E0C9_snoRNA_f1_s1
MKKKYMYSH
>osa_URS00004FC124_snoRNA_f3_s1
MTHDLWARA
>osa_URS00004B7B31_snoRNA_f3_s1
MRHGFWARA
>osa_URS0000D75762_snoRNA_f1_s1
MMLIPSLDV
>sly_URS00006C4649_snRNA_f1_s1
MGDPIRFMA
>sly_URS00006B7BF0_snRNA_f2_s1
MKLERYGED
>sly_URS00006B7BF0_snRNA_f2_s2
MTSTNQEMV
>sly_URS00006B7BF0_snRNA_f3_s1
MEKISMEQG
>sly_URS000066211F_snRNA_f3_s1
MKKIVMTHV
>sly_URS00006FC0D3_snoRNA_f3_s1
MKKSIISRC
>sly_URS0000D75F03_snoRNA_f2_s2
MKHGHVTRA
>sly_URS00006E45A0_snoRNA_f3_s1
MMNNYTIKL
>sly_URS00006C949B_snoRNA_f2_s1
MMFTLIPAL
>sly_URS0000D75761_snoRNA_f1_s3
MIVFSLVVI
>sly_URS00006DD88C_snoRNA_f2_s1
MMIQSNGEV
>sly_URS0000717A40_snoRNA_f2_s1
MVNSLLKLK
>sly_URS000065A6B5_snoRNA_f3_s1
MIEDKPLAV
>sly_URS0000681725_snoRNA_f3_s1
MMICQWESL
>sly_URS000070386F_snoRNA_f3_s1
MICGHEARA
>vvi_URS00006FF2BC_snRNA_f1_s1
MLTRTGVLG
>vvi_URS000070DC56_snoRNA_f3_s2
MITQRMVAH
>vvi_URS000067FDC9_snoRNA_f3_s1
MKQKEKRFG
>vvi_URS0001BC1E21_snoRNA_f1_s1
MMKDISNCY
>vvi_URS0001BC37AD_snoRNA_f3_s1
MMMNITIIF
>vvi_URS00006E272E_snoRNA_f3_s2
MTSLPTLIE
>vvi_URS00006546D5_snoRNA_f1_s1
MLKITGDLS
>vvi_URS00006B1234_snoRNA_f1_s2
MIGRMKDAP
>vvi_URS000068F18D_snoRNA_f3_s2
MLNDFCTSV
>vvi_URS0000D74354_snoRNA_f2_s1
MNYNHVIRV
>vvi_URS00006C69AA_snoRNA_f3_s1
MNCDHVIRA
>bol_URS0000C647E3_snRNA_f1_s1
MRKSLRHYLC
>bol_URS0000C7AF68_snoRNA_f1_s1
MWALFFIADG
>bol_URS0000C196BA_snoRNA_f3_s1
MLCAFDVIHV
>bol_URS0000C34DF0_snoRNA_f3_s1
MAVYAILKTV
>bol_URS0000C0FB68_snoRNA_f2_s1
MVDDDSCPCD
>osa_URS0000540C34_snRNA_f2_s1
MIRGPCVHGY
>osa_URS00004B698E_snRNA_f3_s1
MFSPFYLRCR
>osa_URS0000577D6F_snRNA_f1_s1
MSDMWAMCLL
>osa_URS00003846F4_snRNA_f1_s1
MWAIFPWILN
>osa_URS00002FCEE5_snoRNA_f1_s1
MMRMQFYDVL
>osa_URS00003F8C22_snoRNA_f3_s1
MSTDMTNMGS
>osa_URS000064479B_snoRNA_f2_s1
MMSMILSPQS
>osa_URS0000450665_snoRNA_f3_s1
MVQTSGHILL
>osa_URS0001BC70E2_snoRNA_f3_s2
MITSKTDQRF
>osa_URS0000110989_snoRNA_f1_s1
MSALSYLQSN
>osa_URS00001659F7_snoRNA_f2_s3
MRRLFFLMML
>osa_URS00001BB6FE_snoRNA_f3_s1
MMIPTRTVSE
>osa_URS0000529A56_snoRNA_f3_s1
MTNDDKMIFS
>osa_URS00000A3E9B_snoRNA_f2_s1
MQHRKSRSHK
>osa_URS00002C3B44_snoRNA_f1_s1
MMRAEPISSS
>osa_URS0000339AD2_snoRNA_f3_s1
MLAEEVIALL
>osa_URS00002457B9_snoRNA_f1_s1
MMILSPDDGQ
>osa_URS000057FEAB_snoRNA_f3_s2
MTDKADIDLN
>osa_URS0001BC2A96_snoRNA_f1_s1
MMASNCISSI
>osa_URS00006FF6E1_snoRNA_f3_s1
MVPAISARRG
>osa_URS0001BC7507_snoRNA_f1_s1
MCGQTSPLII
>osa_URS00005ECD3B_snoRNA_f1_s1
MMIKFDSLLV
>osa_URS0000625E11_snoRNA_f1_s1
MQSSWFYTLF
>osa_URS00001B3F0E_snoRNA_f1_s1
MMSKRLDDVL
>osa_URS0000D75DBF_snoRNA_f1_s2
MNQMPVIRRL
>sly_URS0000664192_snRNA_f3_s1
MMTELVRSMY
>sly_URS000066828B_snRNA_f1_s1
MVACYWGLHE
>sly_URS0000674880_snRNA_f2_s1
MICESSTHTI
>sly_URS000067F735_snRNA_f2_s1
MTIKAHGIGW
>sly_URS000067270A_snoRNA_f1_s1
MMFKVNLDRF
>sly_URS00006778F6_snoRNA_f1_s1
MQMMTIFLRI
>sly_URS000063D754_snoRNA_f2_s1
MKKINSQLIF
>sly_URS000070B92C_snoRNA_f3_s1
MDREQWVRFS
>sly_URS000066FD4B_snoRNA_f3_s1
MMVNSMIRSI
>sly_URS0000708C1C_snoRNA_f1_s1
MMNSNTCTTI
>sly_URS0000670D54_snoRNA_f1_s1
MVFKSPCRPF
>sly_URS000066FC9A_snoRNA_f1_s1
MKLEAPKLVL
>vvi_URS0000667E1F_snRNA_f1_s1
MLDAGHYRED
>vvi_URS0001BBFF86_snoRNA_f2_s1
MKLRYLSETS
>vvi_URS0001BC140F_snoRNA_f3_s1
MMKQRILCNV
>vvi_URS0000683812_snoRNA_f1_s1
MASMYLSQHS
>vvi_URS000068F18D_snoRNA_f3_s1
MMRCKQFIIG
>vvi_URS00006F791E_snoRNA_f3_s1
MVMMNLRSSD
>bol_URS0000C228B0_snoRNA_f3_s1
MVTEISVLKSI
>bol_URS0000C01098_snoRNA_f3_s1
MQNQFGADGQL
>bol_URS0000C2E351_snoRNA_f3_s1
MMRIVYCHLIF
>bol_URS0000C46F2E_snoRNA_f2_s1
MLMTISPDDRI
>bol_URS0000C4B9ED_snoRNA_f2_s1
MSRHGHQKLYG
>bol_URS0000C0987C_snoRNA_f2_s1
MHHRTVHHGSV
>bol_URS0000C2C1BC_snoRNA_f2_s1
MHHKKVRPPTV
>bol_URS0000C3C91A_snoRNA_f2_s1
MITPVIILFRY
>bol_URS0000C7AB24_snoRNA_f2_s1
MRIFITIRLQI
>bol_URS0000C3F147_snoRNA_f2_s1
MHHKKAHQRAV
>bol_URS0000C73E12_snoRNA_f2_s1
MPLRNFQVPSV
>bol_URS0000C5492A_snoRNA_f2_s1
MHHRRARHGSA
>bol_URS0000C0F31A_snoRNA_f2_s1
MRRREAHQRAV
>bol_URS0000C61982_snoRNA_f2_s1
MRRRTAHLPAV
>bol_URS0000C3553E_snoRNA_f2_s1
MIKNVIIISYF
>bol_URS0000C655D1_snoRNA_f1_s1
MFWKNVPNFAY
>bol_URS0000C8259B_snoRNA_f2_s1
MVLCTETKSWA
>osa_URS00004B698E_snRNA_f2_s1
MQITDWFFLFY
>osa_URS0000045660_snRNA_f3_s1
MAWINGLHCTW
>osa_URS0000439D4E_snoRNA_f2_s1
MQRYLYCSEER
>osa_URS00006EE524_snoRNA_f2_s1
MSLGNNHLISS
>osa_URS0001BC1D93_snoRNA_f1_s1
MLHPSKLILAL
>osa_URS0001BC8794_snoRNA_f1_s1
MSVCMCRNVIF
>osa_URS0000712362_snoRNA_f2_s1
MNVCQSPDVTK
>osa_URS000059823C_snoRNA_f3_s2
MMNMNQLSLDW
>osa_URS00004CFFBC_snoRNA_f2_s1
MTIKASFGMNP
>osa_URS0000212082_snoRNA_f2_s1
MKIAKFTQSNT
>osa_URS0001BBFE13_snoRNA_f3_s1
MRSASPREALR
>osa_URS0001BC9915_snoRNA_f2_s1
MRNNMQLTTVI
>osa_URS0001BC5AFC_snoRNA_f3_s1
MMRKTDVFGSI
>osa_URS0001BC5709_snoRNA_f2_s1
MSICLLLTPLV
>osa_URS0001BC2B6C_snoRNA_f1_s1
MGGRDRCWQFR
>osa_URS000065BF92_snoRNA_f2_s1
MACDAQSYPTH
>osa_URS000070E059_snoRNA_f3_s1
MNFWFVGNGEM
>osa_URS00006360DE_snoRNA_f1_s1
MCDWFMVPLHL
>osa_URS00001AF412_snoRNA_f3_s1
MIARLFLTPLV
>osa_URS0000287183_snoRNA_f1_s1
MRRKNHPKFFL
>osa_URS0001BC02F2_snoRNA_f1_s1
MGVMKNNFYLD
>osa_URS000007DDB9_snoRNA_f2_s1
MQDAAVMSRNT
>sly_URS00006EC5BB_snRNA_f3_s1
MVHVQELHAQN
>sly_URS000069BCD5_snRNA_f2_s2
MIHTILTLFFR
>sly_URS00006BDB31_snRNA_f3_s1
MYTICFYQFNL
>sly_URS000064E786_snRNA_f3_s1
MDPGAKMTSTN
>sly_URS000067527F_snRNA_f2_s1
MTWPTKHDRED
>sly_URS0001BC66C2_snoRNA_f3_s1
MMSGQMLTIIL
>sly_URS000065D18A_snoRNA_f2_s1
MMIALGSEQFL
>sly_URS0000D727C3_snoRNA_f1_s1
MAPQVVVGCSR
>sly_URS00006B00D9_snoRNA_f1_s1
MMISIITALSF
>sly_URS000068D3E8_snoRNA_f2_s1
MMSNFFTVTDL
>sly_URS000069D336_snoRNA_f2_s1
MITINYEHLRD
>sly_URS00006CC823_snoRNA_f3_s1
MARVMKTKLDV
>sly_URS000065D341_snoRNA_f2_s1
MLGINSHHPSV
>sly_URS0000690267_snoRNA_f3_s1
MMMKTSHKHRF
>sly_URS00006EF85B_snoRNA_f1_s1
MMKNCYLKSIC
>sly_URS000072D1C7_snoRNA_f3_s1
MWGCSCFGSIY
>vvi_URS0001BC5C44_snoRNA_f3_s1
MRLKKVMHHSD
>vvi_URS0001BBF142_snoRNA_f3_s1
MMRDSNRLAYA
>vvi_URS0000628FB8_snoRNA_f1_s1
MPVLNSMMSIL
>bol_URS0000C6F56A_snRNA_f3_s1
MRLTFGSLNASG
>bol_URS0000C3BD97_snRNA_f2_s1
MCSAGPTFSIFS
>bol_URS0000C061F6_snRNA_f2_s1
MAYTYFWRSYFS
>bol_URS0000C3F188_snoRNA_f1_s1
MNSMKKIVILAL
>bol_URS0000C2F9CD_snoRNA_f1_s1
MGPSHSSDQFQK
>bol_URS0000C14A19_snoRNA_f2_s1
MRKSNFVEVQWS
>bol_URS0000C0B0E0_snoRNA_f3_s2
MDLCAEYFSTIF
>bol_URS00006284BC_snoRNA_f2_s1
MACDAISICGIS
>bol_URS0000C485E9_snoRNA_f3_s1
MGGLNQSCNLQV
>bol_URS0000BF1CDD_snoRNA_f3_s1
MTSKYKKWRELP
>bol_URS0000BF5AE4_snoRNA_f1_s1
MMNLIKQMVFYD
>bol_URS0000C6E720_snoRNA_f2_s1
MLQVSLIIPSSF
>bol_URS0000C68747_snoRNA_f2_s1
MMNVELYCSLLV
>bol_URS0000C2782A_snoRNA_f2_s1
MVLCTKTELAAD
>bol_URS0000C1C8EF_snoRNA_f2_s1
MLCRLKCICTSV
>bol_URS0000BEAE1A_snoRNA_f2_s1
MTRKYSSSTDRN
>osa_URS000001D00D_snRNA_f3_s1
MSNFFCHKINHK
>osa_URS00004528C6_snoRNA_f2_s1
MMTMSSHISLQG
>osa_URS00005D2058_snoRNA_f1_s1
MRLVSDQVAEFR
>osa_URS00005BC934_snoRNA_f2_s2
MVNMIHLYRHLG
>osa_URS00001659F7_snoRNA_f2_s7
MPCDAKIKACFS
>osa_URS00006D4EEA_snoRNA_f2_s2
MVIMILLFLQSA
>osa_URS000063A723_snoRNA_f2_s1
MKRIWCSTSSQG
>osa_URS00006E4278_snoRNA_f2_s1
MNKIWSSTSSPG
>osa_URS00000BFFC1_snoRNA_f3_s2
MRHGQCSGGCRS
>osa_URS00000A0422_snoRNA_f3_s9
MSDAQQHQLYPL
>osa_URS0000D77EC7_snoRNA_f3_s1
MLSGPVRPPRDL
>osa_URS00001D4541_snoRNA_f3_s1
MIKEVAKMVNPG
>osa_URS0000217575_snoRNA_f2_s1
MKKTYLLTFWMG
>osa_URS0000113605_snoRNA_f2_s1
MTTVGMQCPAAA
>osa_URS000047528D_snoRNA_f1_s1
MFVHTSKIQCVG
>osa_URS00003BBB6D_snoRNA_f2_s1
MMYYDYSHIAML
>osa_URS0001BC4865_snoRNA_f3_s1
MMKSQVNTVIPV
>osa_URS0000059C5A_snoRNA_f2_s1
MRPYIPEVVPIP
>osa_URS0001BC4918_snoRNA_f1_s1
MLQGDATEMLYR
>osa_URS0001BC5311_snoRNA_f3_s2
MAYNKGERILRH
>osa_URS00000ABD78_snoRNA_f2_s1
MAIWYLTHGLLL
>osa_URS000058DF3F_snoRNA_f2_s2
MSKKIELFKTDA
>osa_URS0001BC2556_snoRNA_f1_s1
MANDAKSKACFS
>osa_URS00002DC24E_snoRNA_f2_s1
MLQIFSQVNQTM
>osa_URS0000D75729_snoRNA_f3_s1
MRSGNISQLLLR
>sly_URS0000674A03_snRNA_f3_s1
MIFAQIKKTHKN
>sly_URS0000700FC8_snRNA_f2_s1
MILTQFFKGRVH
>sly_URS00006AEE6A_snoRNA_f1_s1
MHHSYKINYFFD
>sly_URS00006BA33C_snoRNA_f3_s1
MKAAWLCAQRLN
>sly_URS00006E62B7_snoRNA_f2_s1
MMNTCIEGWQNQ
>sly_URS00006E7F13_snoRNA_f3_s1
MKEARLCAQKLK
>sly_URS000071BE3D_snoRNA_f1_s1
MTDICIEGWLYV
>sly_URS00006856C9_snoRNA_f1_s1
MITCLHCLIIQV
>sly_URS000063D754_snoRNA_f3_s1
MFKQNLILHTEI
>sly_URS0000649B9B_snoRNA_f1_s1
MMIRSIVQMRFI
>sly_URS00006BB432_snoRNA_f2_s1
MRMLIHLFCRVQ
>sly_URS0000714373_snoRNA_f3_s1
MKEAWLCVQKLN
>sly_URS00006327D0_snoRNA_f1_s1
MIICLHCLIIFT
>sly_URS000065B1E4_snoRNA_f1_s1
MDLMNISPDVRS
>vvi_URS000072E3D9_snRNA_f2_s1
MCPPSKSAYIYY
>vvi_URS000064197D_snRNA_f1_s1
MIRGISSHMILN
>vvi_URS00006979F1_snRNA_f3_s1
MWPTPVFGGVDM
>vvi_URS00006361A8_snoRNA_f3_s1
MTESSGLTSVDE
>vvi_URS0001BC3BDF_snoRNA_f1_s1
MARALHPKLWPS
>vvi_URS0001BC6806_snoRNA_f2_s1
MAILRACQSFLF
>vvi_URS0001BC5DB2_snoRNA_f1_s1
MKTIHMSDFRDF
>vvi_URS00007271B7_snoRNA_f2_s1
MMISNAETMMST
>vvi_URS00006F6869_snoRNA_f3_s1
MMRTYIFTVIPV
>vvi_URS00007134B5_snoRNA_f2_s1
MIESDSNCAIIS
>vvi_URS0000718B29_snoRNA_f2_s1
MYKQLRRLYVGK
>vvi_URS00006B9545_snoRNA_f1_s1
MRRDDVYPSILY
>vvi_URS0000D74354_snoRNA_f1_s1
MNSLVVLGSLQW
>bol_URS0000C2DADA_snRNA_f2_s1
MLTIFFQGGSPSR
>bol_URS0000C878AF_snRNA_f1_s1
MLAIGLLDINSIF
>bol_URS0000C878AF_snRNA_f2_s1
MNRPCVALLQGLA
>bol_URS0000C48DD4_snRNA_f1_s1
MLVIGPHDINFIF
>bol_URS0000C6FB3F_snRNA_f1_s1
MRLTRDHKTSGLC
>bol_URS0000C548DC_snRNA_f3_s1
MWSIGSHNINFIF
>bol_URS0000C795D0_snRNA_f1_s1
MWAINLFDINSIF
>bol_URS0000C525A2_snoRNA_f3_s1
MMRKYIIESIFCA
>bol_URS0000BF788E_snoRNA_f2_s1
MRFVRKISQCKIN
>bol_URS0000C162AC_snoRNA_f2_s1
MFRRLCQIEWHSH
>bol_URS0000BEC3C6_snoRNA_f3_s1
MALTQYLLGRGIS
>bol_URS0000C600E6_snoRNA_f2_s1
MLLQSLRDSFDEI
>bol_URS0000C33D79_snoRNA_f1_s1
MFVSISDRNLLIL
>bol_URS0000C5AABF_snoRNA_f1_s1
MMIFFFSLQRCFR
>bol_URS0000C511FC_snoRNA_f3_s2
MNKTLMGLEKTKP
>bol_URS0000C47138_snoRNA_f2_s1
MSDQSVINGNDCL
>osa_URS0000539D3F_snRNA_f2_s1
MILSNYFLSSITI
>osa_URS00006EE524_snoRNA_f3_s1
MSISFFESRSRSA
>osa_URS00004DD896_snoRNA_f3_s1
MANRLILQDDEGI
>osa_URS0000363BD1_snoRNA_f1_s1
MMLTMLLWSLTKS
>osa_URS00003C6A2A_snoRNA_f1_s1
MALPVLQRTDLPF
>osa_URS00005838BE_snoRNA_f3_s1
MMMISKKLWIHSK
>osa_URS000052BC44_snoRNA_f2_s1
MMIILRLDEPING
>osa_URS000052BC44_snoRNA_f3_s1
MSQLMGRNRGFSS
>osa_URS000036A8AF_snoRNA_f3_s1
MKRELCSHSTETK
>osa_URS00003B7837_snoRNA_f2_s1
MMINVETFLSEIL
>osa_URS0001BC988E_snoRNA_f3_s1
MFRPVSGFEQLGM
>osa_URS00000D1878_snoRNA_f3_s1
MMLKFLIASAVTA
>osa_URS0001BC782C_snoRNA_f3_s1
MIRCNRGCVVIDM
>osa_URS0001BC7683_snoRNA_f1_s1
MDETRVVQTLLVS
>osa_URS000060B2DD_snoRNA_f2_s1
MFPCIVHLIPNTH
>osa_URS000027701F_snoRNA_f2_s2
MVCSCDYLSRNMA
>osa_URS000024AE6B_snoRNA_f2_s1
MCATGWALSWACS
>osa_URS0000006E97_snoRNA_f3_s1
MMVILSQTINLCL
>osa_URS00004763EB_snoRNA_f1_s1
MMIYYVCTDLFDV
>osa_URS0000452E7F_snoRNA_f1_s1
MTPAEMIAWSKNI
>osa_URS00004D62FE_snoRNA_f2_s1
MLQEWTHPLSAGS
>osa_URS0000576FE6_snoRNA_f1_s1
MIVANHIWSYMLF
>osa_URS000057B2EA_snoRNA_f2_s1
MLQEWTHLLSVGN
>osa_URS000059212E_snoRNA_f1_s1
MMIQVRKDLSGFL
>osa_URS0001BC3C45_snoRNA_f1_s2
MPFSVAGHDASSS
>osa_URS0000449AFD_snoRNA_f2_s1
MFPEWTRPLSTGN
>osa_URS0001BC5956_snoRNA_f3_s1
MPMMTCKIIAYIV
>osa_URS0001BC9BD6_snoRNA_f2_s1
MMNQLDVRGYLMS
>osa_URS000071AAA8_snoRNA_f1_s1
MIQTFSFQRQFCF
>osa_URS0001BC31CE_snoRNA_f3_s1
MMKNHWSVFLIIS
>osa_URS000058F418_snoRNA_f2_s1
MLPEYTRPLSAGN
>osa_URS0000697F74_snoRNA_f2_s1
MPPGLFHLLAAGN
>osa_URS00006CC249_snoRNA_f2_s1
MPRGLFHLLTVGS
>osa_URS00005E1827_snoRNA_f2_s1
MLPEWTRPLFAGT
>osa_URS000042C79E_snoRNA_f1_s2
MAICAILNHIKMS
>osa_URS000071CABE_snoRNA_f3_s1
MLKSWLWFLSFGK
>osa_URS0000251DF6_snoRNA_f3_s1
MMINCSQNIIFWH
>osa_URS0000277C31_snoRNA_f2_s1
MLQECTHPSSAGN
>osa_URS00000F8B68_snoRNA_f3_s1
MMGWPNDAKICFC
>osa_URS0000228511_snoRNA_f1_s1
MYSCSRSHASEID
>sly_URS00006B642E_snRNA_f1_s1
MIQRKLARPRMQG
>sly_URS0000727D9F_snRNA_f3_s1
MAKIKCSICSYQS
>sly_URS00006671F2_snRNA_f1_s1
MALCKDDIPSYKG
>sly_URS00006CFFF0_snRNA_f3_s1
MISVQGWHAKFEK
>sly_URS0000D76008_snoRNA_f1_s1
MVSRAVVTVDDRS
>sly_URS00006AEE6A_snoRNA_f3_s1
MRSEESHAPLLQN
>sly_URS0000645592_snoRNA_f1_s1
MMMKQLLLFQHLD
>sly_URS00006776DD_snoRNA_f3_s1
MIRRFIRASESDL
>sly_URS00006DE381_snoRNA_f3_s1
MMIEILYHQTKKA
>sly_URS00006586C5_snoRNA_f3_s1
MVYLGSGIRRLFL
>sly_URS00006731F7_snoRNA_f2_s1
MGRAFKRFFPWEH
>sly_URS0000677A35_snoRNA_f2_s1
MVFFSTLMLILQF
>sly_URS000069269E_snoRNA_f1_s1
MMKFLYRKWVICV
>sly_URS000065D816_snoRNA_f1_s1
MMSYSDSPSRYHG
>sly_URS00006956FA_snoRNA_f3_s1
MNPQMGFVFAPVY
>sly_URS00006D0333_snoRNA_f2_s1
MIKQTGTSESIGL
>sly_URS000069B500_snoRNA_f1_s1
MAQTQYCEWLYPD
>sly_URS000067A015_snoRNA_f1_s1
MIVCLLAIYAIPI
>sly_URS0000666C68_snoRNA_f1_s1
MNPQMRSVYAPVY
>sly_URS000062EAC3_snoRNA_f3_s1
MDGDQLVGFRWAT
>sly_URS00006C9E0E_snoRNA_f1_s2
MAPRVVVAVDDKS
>sly_URS000070B32F_snoRNA_f1_s2
MQLMIVLRPDFQT
>vvi_URS0000690AE4_snoRNA_f3_s1
MMHLNARIIRDQE
>vvi_URS000063C47A_snoRNA_f1_s1
MMKPCGLEFLIWV
>vvi_URS00006C570D_snoRNA_f3_s1
MKVRKLLHFRSMD
>vvi_URS00009261B4_snoRNA_f2_s1
MMTSPIIHAFHKS
>bol_URS0000C1DF0B_snRNA_f2_s1
MILTLFFKGRNPSK
>bol_URS0000C529DD_snRNA_f2_s1
MILTLFFEGENSIR
>bol_URS0000C52580_snRNA_f2_s1
MILTLFFLGESSLR
>bol_URS0000C003D7_snoRNA_f1_s1
MLILMSLTEIMLSY
>bol_URS0000C2F9CD_snoRNA_f3_s1
MILALAMDGSFAFF
>bol_URS0000C7915E_snoRNA_f3_s1
MKKTVCQRFFIADG
>bol_URS0000C0B0E0_snoRNA_f3_s1
MSNSRVMHHSDLDL
>bol_URS0000BFCE84_snoRNA_f1_s1
MPFVLQFCLKSYLA
>bol_URS0000C85F18_snoRNA_f2_s1
MHSSDDHHDYKSEA
>bol_URS0000C281D2_snoRNA_f3_s1
MMIKISICHRHMQC
>bol_URS0000C1FC1B_snoRNA_f2_s1
MMEMMCFCVSMSTT
>bol_URS0000C24B63_snoRNA_f2_s1
MSKTLIRNFTNGSF
>bol_URS000065DEF9_snoRNA_f3_s1
MQSKYLLLLMKKFI
>bol_URS0000C7C763_snoRNA_f3_s1
MMFQKFCLHCLIIQ
>bol_URS0000C7A71D_snoRNA_f1_s1
MHFLWYSLYLSQAS
>bol_URS0000C41E71_snoRNA_f3_s1
MFVFRFSDRNLWIL
>bol_URS0000C301A5_snoRNA_f2_s1
MILVDFGGMWRFFS
>bol_URS0000C2732B_snoRNA_f3_s1
MLHWTKTDVRVSLF
>bol_URS0000C459E0_snoRNA_f1_s1
MNLSHASPKPSRVF
>bol_URS0000C74F19_snoRNA_f2_s1
MNCSIGSYLCILDF
>osa_URS0000434AA5_snRNA_f3_s1
MMCNIFSYQFNQVP
>osa_URS00003A2B48_snRNA_f1_s1
MPPAQRMNSIRFLA
>osa_URS0000612B93_snRNA_f3_s1
MVPGLFVFYFLVNS
>osa_URS000055A3F6_snoRNA_f1_s1
MMRCASVCKRSRSV
>osa_URS0000D73B54_snoRNA_f3_s1
MTSGPAGFFTFWSF
>osa_URS000066599B_snoRNA_f3_s1
MRSTVKKKLGEYVV
>osa_URS0000634F5D_snoRNA_f3_s1
MSQPVKKLLGEYFV
>osa_URS00003D8C36_snoRNA_f1_s1
MMIETKLLQSTSEV
>osa_URS000053F3B9_snoRNA_f2_s1
MPDAAKVQAGNWYM
>osa_URS00001F097F_snoRNA_f3_s1
MMMANTTVTSRSAP
>osa_URS0000204C33_snoRNA_f2_s1
MQYTKTNRKNRIQN
>osa_URS00004763EB_snoRNA_f2_s1
MFVLIYLMSKNRAF
>osa_URS00003D3021_snoRNA_f1_s1
MVSSLVRCKPNILP
>osa_URS0000370D13_snoRNA_f1_s1
MDSSLVCWKLGILP
>osa_URS0001BC2A96_snoRNA_f2_s1
MMIKLFPYWFDWPL
>osa_URS00003827C7_snoRNA_f3_s1
MMLKYVFAESFFED
>osa_URS0001BC5821_snoRNA_f1_s1
MQPFSLAIYAMLTV
>osa_URS000058C153_snoRNA_f2_s1
MRPCTPAVVPILQE
>osa_URS0000674616_snoRNA_f2_s1
MRPRTPAVVPMLPE
>osa_URS000064BB8A_snoRNA_f1_s2
MMYSWSLSHASGID
>osa_URS000014DD45_snoRNA_f3_s1
MLREYRLIPSLLEA
>osa_URS00003A05A0_snoRNA_f1_s1
MRFSLMNTQMTSPI
>osa_URS00006A1947_snoRNA_f2_s1
MQLRTPPLVPMLPE
>sly_URS0001BC591B_snRNA_f2_s1
MILTQFFKGKSPSR
>sly_URS000065B5A6_snRNA_f2_s1
MSTSRIILSPFTKK
>sly_URS0000666483_snRNA_f3_s1
MIPVQGSHALYKCT
>sly_URS000064F40C_snRNA_f1_s1
MDTGPHYINHWRFI
>sly_URS0000666DB3_snRNA_f2_s1
MISPRSFEGRYKED
>sly_URS0000628668_snRNA_f3_s1
MADIILWNFIGLAP
>sly_URS0000625216_snoRNA_f1_s1
MTMLILNIFSEEKL
>sly_URS0000D746E8_snoRNA_f2_s1
MIYSISSYHCILEF
>sly_URS00006D392B_snoRNA_f1_s1
MIKMMITTILLPSF
>sly_URS00006762BB_snoRNA_f3_s1
MLSLNSAAARQPLR
>sly_URS000072491D_snoRNA_f1_s2
MTDDAMIGPTTSFN
>sly_URS0000716FFB_snoRNA_f1_s2
MTEDAMIGRTSSFN
>sly_URS000069B500_snoRNA_f3_s1
MVSSSWHNGSDAIL
>sly_URS00006D079A_snoRNA_f3_s1
MYFLLIGENPSQKF
>sly_URS0000670D54_snoRNA_f3_s1
MTIYLFGLVRRNGV
>sly_URS000071BB2C_snoRNA_f1_s1
MMKKSFGFPLMFLM
>vvi_URS000065BC3F_snRNA_f3_s1
MGTVFELSCSHISD
>vvi_URS000068CD87_snRNA_f2_s1
MILNLFFKGKGPSQ
>vvi_URS00007186D2_snoRNA_f2_s1
MMIVYCRPSLTCIS
>vvi_URS000063C47A_snoRNA_f3_s1
MWTRVSDLGLIPRS
>vvi_URS0000711CB3_snoRNA_f2_s1
MIKRICLHCLISLS
>vvi_URS000071C90E_snoRNA_f3_s1
MMLNPKASFSKHSQ
>bol_URS00006FED82_snoRNA_f1_s1
MIVKVIPRTEKPLAL
>bol_URS0000C77813_snoRNA_f3_s1
MIFGYSDGWVHRILL
>bol_URS0000BE98DD_snoRNA_f1_s1
MLKVATDIFLAIFQL
>bol_URS0000C19687_snoRNA_f2_s1
MSCLVLVAWLFFEDA
>bol_URS0000C6F804_snoRNA_f3_s1
MMNNTIDDESDQSIR
>bol_URS0000C714B9_snoRNA_f1_s1
MKSLRPDFLFIDETL
>bol_URS0000BE5F55_snoRNA_f3_s1
MMRTNMKNSYPWLRI
>bol_URS0000C49635_snoRNA_f3_s1
MGVYISFISASALGY
>bol_URS0000C3AD19_snoRNA_f1_s1
MNISHASLKPSRFLC
>bol_URS0000C0E57A_snoRNA_f2_s1
MRIIFPYVCKSELQC
>bol_URS0000C755DE_snoRNA_f2_s1
MKNSHVRLQRFLTNQ
>bol_URS0000C37CE3_snoRNA_f3_s1
MMMILQNCTYYQIFP
>osa_URS0000077622_snRNA_f3_s1
MKILTANFKYIEKNV
>osa_URS000019CA74_snRNA_f1_s1
MDDYPTPSVSDFKLF
>osa_URS0000465848_snRNA_f1_s1
MTQLVRLYRGASIAG
>osa_URS0000612B93_snRNA_f2_s1
MSSNKVEHLNQHIED
>osa_URS00004DFC46_snoRNA_f1_s1
MMQTCSYGLTCGEDL
>osa_URS000048C2ED_snoRNA_f3_s1
MLNQGLFLMTFAVAA
>osa_URS00005E9111_snoRNA_f2_s1
MTRTKQTGGQNLMLC
>osa_URS00003ECCEE_snoRNA_f2_s1
MKISSPISLLARRQL
>osa_URS00005BC934_snoRNA_f1_s1
MRVEPISVACSTVEL
>osa_URS0000047549_snoRNA_f2_s1
MKRVQADGRSELMPC
>osa_URS00006CDEC7_snoRNA_f2_s1
MMKCTGLRAVNYAAF
>osa_URS0001BC31C8_snoRNA_f1_s1
MMNVEPVSGFEPLGM
>osa_URS0000670EC1_snoRNA_f3_s1
MRLLPVKKSLGEYVV
>osa_URS00000AE226_snoRNA_f2_s1
MEMMKKTLVRVSDNP
>osa_URS0000643260_snoRNA_f2_s1
MMSCEIYCLHCLINL
>osa_URS0000437494_snoRNA_f1_s1
MIDDEHNVRYCSLKR
>osa_URS00006CC31C_snoRNA_f2_s1
MARTPDDILLMCVIS
>osa_URS000065B582_snoRNA_f3_s1
MNRSQYLHHFIHFVS
>osa_URS000011228D_snoRNA_f2_s1
MIDNEHTVRLFSLRR
>osa_URS0000509DF8_snoRNA_f1_s1
MKTFACQTSEMPWHQ
>osa_URS000056DFBB_snoRNA_f3_s1
MEHDEEPWSVFLIIS
>osa_URS000067D5D1_snoRNA_f2_s1
MICSIGSFRCILYQV
>sly_URS000068D353_snRNA_f1_s1
MWIIDPHDIKLFFKG
>sly_URS00006E860E_snRNA_f3_s1
MGTTFGLFQLSNTSG
>sly_URS00006432D4_snRNA_f3_s1
MGKALGFYLLPDTSG
>sly_URS0000694607_snoRNA_f1_s1
MMNNPIRYPCTLIAK
>sly_URS00006D9883_snoRNA_f2_s1
MKERPDLRLVHVVGC
>sly_URS0000664DCE_snoRNA_f3_s1
MMKKRPDLQLLLCCL
>sly_URS00006E20C0_snoRNA_f2_s1
MCFCCNYGWRTIGTL
>sly_URS00006E3F2F_snoRNA_f1_s1
MRLSTIGCIGQWKKV
>sly_URS00006C2557_snoRNA_f3_s1
MMEHYICLHCLILLT
>sly_URS0000680B49_snoRNA_f1_s1
MKFKLNRPDCRLLYC
>sly_URS000062E433_snoRNA_f3_s2
MSDFREKSMRRYSCI
>sly_URS000062EAC3_snoRNA_f2_s1
MCFCCKYGRRPIGRL
>sly_URS000072CEF3_snoRNA_f2_s1
MRKKLQQYDGKFHDS
>sly_URS0000721F22_snoRNA_f3_s1
MYFLCSEGKNPSQIF
>vvi_URS0000667E1F_snRNA_f2_s1
MRVITEKINMVLTEG
>vvi_URS000065C435_snRNA_f3_s1
MRVITKKISMVLAQG
>vvi_URS0001BC2716_snoRNA_f3_s1
MHKNCPYHLRSLSLM
>vvi_URS0001BC683B_snoRNA_f1_s1
MQMTSYSDSPSRHYG
>vvi_URS000063651E_snoRNA_f3_s1
MPDWAIYAIPTRFMS
>vvi_URS00006BA937_snoRNA_f2_s1
MGVPLMEPSVIKRVL
>bol_URS0000BE66A0_snoRNA_f3_s1
MLKVVTDIFLIRNYQL
>bol_URS0000C7AF68_snoRNA_f3_s1
MMKKSCARDVGFVLHR
>bol_URS0000C38569_snoRNA_f2_s1
MSDFRDSLRISENKYS
>bol_URS0000C5B4D9_snoRNA_f2_s1
MKRQGHQRFSEMMTNV
>bol_URS0000C85B92_snoRNA_f3_s1
MVGTLRQVGSESLPCL
>bol_URS0000C07B84_snoRNA_f3_s2
MKRLIRFLLEIGDPMP
>osa_URS0000002AA2_snRNA_f2_s1
MSIETEEVRKKWKCGG
>osa_URS00004B4EFF_snoRNA_f3_s1
MHGANPGLVGLESSEE
>osa_URS00005BF833_snoRNA_f3_s1
MNNTSNSIGVFFPAGS
>osa_URS0001BC5FB6_snoRNA_f1_s1
MMRTMLLWSRPVRRIS
>osa_URS00006019F2_snoRNA_f3_s1
MMSSPCRPFRPGPRTT
>osa_URS0001BC31C8_snoRNA_f2_s1
MLNLCQDLNHWACKSH
>osa_URS00000148C3_snoRNA_f3_s1
MMIIKIRFVFSEDFLK
>osa_URS0000460CFE_snoRNA_f3_s1
MRFSHGALRKQSGDLN
>osa_URS00003EEDC2_snoRNA_f1_s1
MRSSDSQGFGLQILQK
>osa_URS0001BBF71A_snoRNA_f3_s1
MMNNSSQISFMDLFSE
>osa_URS00001FBFC8_snoRNA_f2_s1
MLSCYGNRLISGLLET
>sly_URS000066EB14_snoRNA_f3_s1
MIKTDLSALLREIDEA
>sly_URS00006C949B_snoRNA_f1_s1
MRPWSWIKLGFQHIYN
>sly_URS0000676DD3_snoRNA_f3_s1
MARMMSLLDVPGFFPQ
>sly_URS0000726C50_snoRNA_f3_s1
MMNNFSGVFRHFYMNL
>sly_URS000062C31F_snoRNA_f3_s1
MKMMNIRRNDDQFLFK
>sly_URS00006279B4_snoRNA_f1_s1
MNSFYALRFTEIYLHL
>sly_URS000070B32F_snoRNA_f3_s2
MPSIAPRAVDAVDDRS
>vvi_URS00006FD4E9_snoRNA_f3_s1
MKLQFCVPKTLFGVGL
>vvi_URS0001BC0ED4_snoRNA_f3_s1
MNLFPYWFDRRDDGDK
>vvi_URS0000659800_snoRNA_f3_s1
MLRQRRIKSLYLSHAS
>vvi_URS0000631F03_snoRNA_f3_s1
MMNRSIVQMIIFVIRN
>bol_URS0000C38D53_snRNA_f3_s1
MIWRILAWPLCKDNHAN
>bol_URS0000C4647A_snRNA_f3_s1
MRRYWIHKRKLERDIVD
>bol_URS0000C7552E_snoRNA_f3_s1
MMLSQIRYVLQEVHASC
>bol_URS0000C19BBF_snoRNA_f3_s1
MIIGLSEGWVLRIHLSF
>bol_URS0000BE78B3_snoRNA_f3_s1
MKGSGQNRICFAVSSLN
>bol_URS0000C5BB8F_snoRNA_f3_s1
MRINVKGLFLETFAVAA
>bol_URS0000C63C55_snoRNA_f3_s1
MIKYNSFTPVLLQIILD
>bol_URS0000C4B9ED_snoRNA_f3_s1
MDIRNSMDRRMTVMTNV
>bol_URS0000BFD812_snoRNA_f1_s1
MMMNLIKQMGNLRLILY
>bol_URS000067FCDD_snoRNA_f1_s1
MLPLLSSAEVTCWQNRT
>bol_URS0000C36943_snoRNA_f2_s1
MASDEYFILFYTQIYQC
>bol_URS0000C5A58E_snoRNA_f2_s1
MVLYTKTELMDRHVCHL
>bol_URS0000C32BF0_snoRNA_f1_s1
MKLLNLSRASPKPSRFL
>bol_URS0000C09FCD_snoRNA_f1_s1
MLKTQNNSVDKQSPLII
>bol_URS0000C64461_snoRNA_f1_s1
MMKEIIRIPIDFLTGKM
>bol_URS0000C47613_snoRNA_f3_s1
MMGAFSVVVVETLPCIT
>bol_URS0000BF5177_snoRNA_f2_s1
MTRNYQAQQTGMSRFFF
>osa_URS0000001767_snRNA_f1_s3
MQVLKFILDLVFFLKIW
>osa_URS000019CA74_snRNA_f2_s1
MIILLLPFQILSCFDFG
>osa_URS000061003E_snoRNA_f1_s1
MDVDFNPVVTYASCKPD
>osa_URS0001BC00D3_snoRNA_f1_s1
MIFVAPVLGSGFRASAD
>osa_URS0000216271_snoRNA_f2_s1
MGPVEAAPTTTVGGGGG
>osa_URS0000139EB3_snoRNA_f1_s1
MHSSDDQTLVVMITLNK
>osa_URS000024616E_snoRNA_f2_s1
MCSPASTTTTNRWSPVW
>osa_URS00004BBA00_snoRNA_f3_s1
MFIVLKKGDERAFLFTI
>osa_URS00001291BE_snoRNA_f2_s2
MKISSPSSPPWCPNLSM
>osa_URS000041F135_snoRNA_f2_s1
MNILSAIISLLRTKPVF
>osa_URS0000430F6F_snoRNA_f2_s1
MDGDEKLQEKNTTIFRG
>osa_URS0001BC781E_snoRNA_f2_s1
MRSKTGTSDLLPWGVID
>osa_URS0000675EC9_snoRNA_f3_s1
MRTGSHILLELFPCFWD
>sly_URS00006F1701_snRNA_f3_s1
MALVLPWPSRIFGRAPF
>sly_URS00006F0FA7_snRNA_f2_s1
MSKENKAGGESRPQRIL
>sly_URS0001BC1BEC_snoRNA_f2_s1
MIERGSCTRLRRERRRK
>sly_URS0000729F87_snoRNA_f2_s1
MREERSSPAWLRQFGRS
>sly_URS00006EB1EB_snoRNA_f3_s1
MISNTALMPVLLLIFCD
>sly_URS000069AFA1_snoRNA_f3_s1
MRRVFKKLFAEQIKQTI
>sly_URS0000640DF7_snoRNA_f2_s1
MIKQTGTSELSYRVKDD
>sly_URS0000663A93_snoRNA_f1_s2
MGNLRLNLSLMLSTLEN
>vvi_URS00006F0620_snRNA_f1_s1
MWLLISNKIESIQRILA
>vvi_URS00006B5E8B_snoRNA_f1_s1
MGSIHPCLILKDDKMRI
>vvi_URS0001BC29E1_snoRNA_f3_s1
MRDVHVSEAYTNHLCQY
>vvi_URS000094C2BD_snoRNA_f3_s1
MIDNDDESDLYPFDPLF
>bol_URS0000C137CD_snRNA_f2_s1
MVGISSESLTETGLTFGS
>bol_URS0000D728E4_snoRNA_f1_s1
MMIIAKIWNYRPSLITLM
>bol_URS0000C86330_snoRNA_f2_s1
MKRQGHQNLLLLGDENDD
>bol_URS0000BFA8D7_snoRNA_f3_s1
MACDAIVILWYILIILPF
>bol_URS0000C34111_snoRNA_f3_s1
MCEWFHYELTNLIWQLLI
>bol_URS0000C3E1E3_snoRNA_f2_s2
MCEWFHYEHTTLNLAIFI
>bol_URS0000C3863F_snoRNA_f2_s1
MMLKLLTFVLLRFHCAEK
>bol_URS0000C4D1F3_snoRNA_f1_s1
MMIFFAQQQCFLITMRII
>bol_URS0000C7DF2A_snoRNA_f2_s1
MLYYNSLDLSVETQRFRS
>bol_URS0000C52075_snoRNA_f1_s1
MNKAHVNVRKIELVIVIG
>bol_URS0000C1851B_snoRNA_f3_s1
MMVTFKLVALESLPCVFE
>bol_URS0000C301A5_snoRNA_f3_s1
MVGALKLATLESLPGVPE
>bol_URS0000C13E52_snoRNA_f2_s1
MLLQSLQDSSVETQRPHS
>bol_URS0000C2051A_snoRNA_f2_s1
MADEELINLCLKTQNNSV
>osa_URS0000538489_snRNA_f3_s1
MPKFWQCQKLVRFFLASK
>osa_URS0001BC6FC1_snRNA_f3_s1
MGAVWLSRHMAGIICGNR
>osa_URS00005AABD4_snoRNA_f1_s1
MMSEESEDWLVTEATVPW
>osa_URS00005BE060_snoRNA_f2_s1
MPDAARFKLVTGICNFHP
>osa_URS000004F910_snoRNA_f3_s1
MTGTYERHLHRYSWCSFL
>osa_URS0000149BB9_snoRNA_f2_s1
MTISSATSSRASTTTMSP
>osa_URS0000624CE7_snoRNA_f2_s1
MFHRYWVNRWAIQCPLVQ
>osa_URS0000213845_snoRNA_f3_s1
MMRTGDHLLLQSLPCCRN
>osa_URS0000589C57_snoRNA_f3_s1
MMRTDGHVFLRTFPCFGN
>osa_URS000064BB8A_snoRNA_f2_s1
MPPELTSCWLCWKLEILP
>osa_URS000069A148_snoRNA_f1_s1
MYSWSLPHASGIESLVAC
>osa_URS000069A148_snoRNA_f3_s1
MVRTYQDVFMESPPCLWY
>osa_URS0001BC357B_snoRNA_f2_s1
MAVLSPNRPEIIIADMIA
>osa_URS0000686690_snoRNA_f3_s1
MPFSVADHDASCDWSVSD
>sly_URS000064AAF6_snRNA_f3_s1
MIQRRLARPLHKDDTHQL
>sly_URS00006ED8A4_snRNA_f2_s1
MCTLLLMAYANFWRGSHF
>sly_URS00006F12F5_snoRNA_f2_s1
MKTHKLRAVHHLLSCIFH
>sly_URS0000677A35_snoRNA_f1_s1
MRRSIMKKHHLSGLNGIF
>vvi_URS0001BC5B63_snRNA_f2_s1
MSKENKASGESCLPRLSL
>vvi_URS00006BD80F_snoRNA_f1_s1
MHWALSNIDGNASLESCI
>vvi_URS0000670FA6_snoRNA_f2_s1
MMIVLSPQSYLHLLMPRW
>vvi_URS00007E4FD7_snoRNA_f2_s1
MVVQVTISDRDISTSNGE
>vvi_URS000071BB9B_snoRNA_f1_s1
MGAVMLKIYLFSEGIYPL
>bol_URS00006EDBE3_snoRNA_f1_s1
MKLSPQSYLHPLRWMQDGD
>bol_URS0000C4CE42_snoRNA_f3_s2
MTSPINPFFKFVVTNEAFV
>bol_URS0000C1C2F3_snoRNA_f3_s1
MVRAFSAVVIETLSRIVHQ
>bol_URS0000C208B6_snoRNA_f2_s1
MTKEIIRIPIDFLRERCDH
>osa_URS00004EDDFD_snoRNA_f2_s1
MMISSPTSLLVWMLILIRW
>osa_URS0000450FE0_snoRNA_f2_s1
MMMILFHIFLEDLTQIIIL
>osa_URS00001659F7_snoRNA_f3_s4
MKPYNNLRTPSDTVQSHCE
>osa_URS0000498438_snoRNA_f2_s1
MCLRAAGCAAMVRVSLIAR
>osa_URS00000D9746_snoRNA_f3_s1
MRIDKGFSEGWRPSFPPPD
>osa_URS0000150A11_snoRNA_f1_s1
MEVNILSPDDRLRLYCAQM
>osa_URS0001BC0EA9_snoRNA_f1_s1
MAMEVLRCSESDSSALQIS
>osa_URS0000504155_snoRNA_f2_s1
MATVMSPYRPVMILAGMIA
>osa_URS00003EBE9B_snoRNA_f3_s1
MMRTGGDAFLQPFPSFKNG
>sly_URS000072D54E_snRNA_f1_s1
MLKFERYREDQHGHCLRMT
>sly_URS00007065A3_snRNA_f1_s1
MILRRSAWPLHDKHKSRNV
>sly_URS00000150D8_snoRNA_f3_s1
MMVCKNDEEIIRIPTDIYL
>sly_URS00006A249C_snoRNA_f1_s1
MMITIIILADFSEILLSMI
>sly_URS00006EEF54_snoRNA_f1_s1
MKSLRPEFIDFDVNYKQFF
>sly_URS000063354B_snoRNA_f1_s1
MMIRSTVHMKLFVINLFLF
>sly_URS0000690CC3_snoRNA_f3_s1
MMIYISILGHLWTQSHDCE
>vvi_URS00006EE1A8_snRNA_f2_s1
MKDHGLGRRSPLHSGDAPA
>vvi_URS0000690907_snRNA_f3_s1
MRCTCQHLPKQESVRHNLC
>vvi_URS00006A7F4D_snoRNA_f1_s1
MMILSDLELPAEFCFDVKF
>vvi_URS000067EB42_snoRNA_f1_s1
MRRDTLVFIGQWTGPMGLP
>vvi_URS00006B109F_snoRNA_f2_s1
MIICFPIGLIAEMMANLLY
>vvi_URS0000D74354_snoRNA_f3_s1
MVEDRSQPALSEWDGHMVT
>vvi_URS0000683DEC_snoRNA_f1_s1
MTLLEQDLFYRFYLCILEF
>bol_URS0000BED99C_snRNA_f1_s1
MGSTRDQEDEWPRPVTSIAL
>bol_URS0000C1AD17_snoRNA_f2_s1
MMNIITIVTTSEAHFIFVLY
>bol_URS0000C128AF_snoRNA_f2_s1
MMKRHIMFCDTQSDLLMQSE
>bol_URS0000C168DD_snoRNA_f2_s1
MMKLAYLFCDTQSDLLLQCE
>bol_URS0000C11BD8_snoRNA_f2_s1
MKTRRRCTRLSRIGTSKGSA
>bol_URS0000C0D0C1_snoRNA_f1_s1
MMMLLGFPFRTFCMLQTPSF
>bol_URS0000C4D603_snoRNA_f3_s1
MMRALRPIAFEPLPCFTKTL
>bol_URS0000C1E5DA_snoRNA_f3_s1
MMWALRPIALEHLPCFTNSL
>bol_URS0000C74F32_snoRNA_f3_s1
MMRALRPITLEPFPCFTEAL
>bol_URS0000C157DE_snoRNA_f3_s1
MMWTLRPIALEPLPGFTKAL
>bol_URS0000C2F46C_snoRNA_f3_s1
MMRTSQGIALDSFPRFTKIF
>bol_URS0000C300DF_snoRNA_f3_s1
MMKALRPIALEPLPRFTEAF
>bol_URS0000C84C9F_snoRNA_f3_s1
MVWTVCGVFSEALPSFVKAF
>bol_URS0000C86BD8_snoRNA_f3_s1
MMRELSPIALDPLPCFTEAL
>bol_URS0000C13E7D_snoRNA_f3_s1
MMWALRQIALEHIPSFTKAL
>bol_URS0000C408BF_snoRNA_f3_s1
MMRALRPVALEPLSFFTEAL
>bol_URS0000C333F9_snoRNA_f3_s1
MMRTLRPIALEPLSCFIETL
>osa_URS00001428E6_snRNA_f3_s1
MLGLCYSYLLGIFACAVTNQ
>osa_URS0001BC6FC1_snRNA_f1_s1
MYATSIHPWVLYGYQDIWPA
>osa_URS00006FC3A1_snRNA_f3_s1
MNHVFTVILNLFFVGEGPLK
>osa_URS000045A5D6_snoRNA_f3_s1
MRKNMVRSSERWVIYPPCRF
>osa_URS00001659F7_snoRNA_f1_s5
MYYELQPCPGEESKTIGSAV
>osa_URS00001E397E_snoRNA_f2_s1
MKARQGHQHPLYISEMGMID
>osa_URS0000379450_snoRNA_f3_s1
MSSLARATDLLCLYCGFLWC
>osa_URS0001BC6943_snoRNA_f1_s1
MINPCYAMAIYTILNHIKMP
>osa_URS0001BC6365_snoRNA_f3_s1
MGNLRLRHLCDVTPFFTLKI
>osa_URS0000066002_snoRNA_f3_s1
MMRKPYVYLIYLMINSSYSF
>osa_URS00005D80F9_snoRNA_f1_s1
MHMMRSKTGTSAPPFCEGGE
>osa_URS0001BC93A6_snoRNA_f1_s1
MHNLILHTECNVWTNTLLII
>osa_URS000019027A_snoRNA_f1_s1
MRQLRIIPQETRLKSHTQLN
>osa_URS000043CA6B_snoRNA_f3_s1
MFTSATWAWLTSLLKNTIDS
>sly_URS00006E1090_snRNA_f1_s1
MNVSLLSSVVYVLINLIFNI
>sly_URS0000663BF2_snRNA_f2_s1
MKGEMVGISSLDRDGNNLRA
>sly_URS000066CF13_snoRNA_f3_s1
MQFSQIRHCCAPYGPLNLTP
>sly_URS0001BC32BF_snoRNA_f3_s1
MMMQNLFRLFMNGIPTSYSF
>sly_URS00006DB102_snoRNA_f2_s1
MEWEVLICSEIKIAVALQIC
>sly_URS00006C78FA_snoRNA_f1_s1
MHCYWVNHLTLFMMEWFSKR
>sly_URS00006327D0_snoRNA_f3_s1
MMEYDNMPTLSDHFYLIEQY
>vvi_URS00006C6D87_snRNA_f2_s1
MCSPLMVAYNYFWRDCSSLE
>vvi_URS0001BC6F76_snoRNA_f1_s1
MRALGGHAMSIRVPIKDLQT
>vvi_URS00006E07B8_snoRNA_f2_s1
MHDLCVYLIHGRHTSMMGVS
>vvi_URS0000637F8A_snoRNA_f2_s1
MVHGSCNGRGSFPTSFPWLG
>bol_URS0000C69A70_snRNA_f2_s1
MILTLFFKGKNQLNSLLFGFL
>bol_URS0000C51B3C_snoRNA_f3_s1
MREDRSAQSLLRQLDALFCYI
>bol_URS0000C0E8D3_snoRNA_f2_s1
MNKLKVETLNERSTKMSNLSG
>bol_URS000066F858_snoRNA_f1_s1
MVMKRIISWTRVSDLGSSPRS
>bol_URS0000C07AF9_snoRNA_f3_s1
MLSDTIFLYKKKISAFPACGS
>bol_URS0000C83729_snoRNA_f2_s1
MPRSGGMAIFRGCVEELLLSP
>osa_URS000049438B_snRNA_f2_s1
MLFIFLNIVVQLKEELTYNLL
>osa_URS0000485F23_snRNA_f1_s1
MSDQESSWPSLTASITHGREC
>osa_URS00006236A0_snRNA_f3_s1
MSKKILNLFFIGKGLTIVACH
>osa_URS0000546F2A_snoRNA_f3_s1
MVYFRSPISHARVAIVNMTGK
>osa_URS00005E0491_snoRNA_f1_s1
MAASTGRPVEEEEMIMHAPNQ
>osa_URS0001BC924E_snoRNA_f1_s1
MMVSELAHIVVARAMLILLMN
>osa_URS000004F910_snoRNA_f1_s1
MRGIYIGTPGAAFFSCAEKLV
>osa_URS00002546B1_snoRNA_f1_s1
MIFYFQERTTGFHQGPTLNKK
>osa_URS00003F49CD_snoRNA_f2_s1
MMRSRTRSPAAFLIQIRDAIA
>osa_URS0001BC0BED_snoRNA_f2_s1
MTRIETRCLQRARSKSGSAIA
>osa_URS00000D1110_snoRNA_f3_s1
MVYLGSPVSHARAAVVSMTSR
>sly_URS000072DE33_snRNA_f1_s1
MWTIGSHDIISIFFEGKGPSG
>sly_URS000070255A_snoRNA_f2_s1
MMRVIVAPVLICIQFIGFARW
>sly_URS00006BA33C_snoRNA_f2_s1
MVMCTEIELAESTCLLPLIPL
>sly_URS00006F23CF_snoRNA_f1_s1
MYPDSDFLERVSGVSCLWFVR
>sly_URS0000672003_snoRNA_f1_s1
MISDSGKFICRPKKIIQTTII
>vvi_URS0000720CEB_snoRNA_f2_s1
MVSVIIARVDSHLWKMYEGCY
>vvi_URS000071B2A7_snoRNA_f1_s1
MMKKIRRIPNDLNRDIITSYF
>bol_URS0000D74ACE_snoRNA_f3_s1
MNLFLRTKLKPWWMNHDHAIGA
>bol_URS0000C13CC9_snoRNA_f3_s1
MRSGQYSLFYAGRAFRSACYDI
>bol_URS0000C70488_snoRNA_f2_s1
MNLITIVTTSEAYYSRFCYLYV
>bol_URS0000C5F67A_snoRNA_f1_s1
MCSKWHEPCLRKWDFASCCSAS
>bol_URS0000C21B06_snoRNA_f3_s1
MMIRYRYFIGICNAEPNICTSV
>bol_URS0000C23EBB_snoRNA_f1_s1
MPGMVLIKYTLRAKSLGKKKQR
>osa_URS0000332CFD_snRNA_f1_s1
MNCTIYACIYIYIYICTHLLLC
>osa_URS0000247CCB_snRNA_f2_s1
MPHIALCGWVGLPSPQAGEWTS
>osa_URS00002473FB_snoRNA_f1_s1
MDALWTQVPVSGRTYLTNQWIT
>osa_URS00002473FB_snoRNA_f2_s1
MMILSAKWMPCGLKSLFQGEPT
>osa_URS000011B739_snoRNA_f1_s1
MRRKARIARAWSLRTIFPFPNR
>osa_URS00003AC1FB_snoRNA_f1_s1
MHGGRSAVIISSHQLVDLQMQT
>osa_URS000033BABF_snoRNA_f2_s1
MCRNDESIRCAGMMSHSYLAIR
>osa_URS0001BC6937_snoRNA_f3_s1
MAARGGVMLCWQKQHSKVVGTQ
>osa_URS00001E97CD_snoRNA_f2_s1
MKARQGHQHPLYFRDGNDRLKS
>osa_URS00001E2BFC_snoRNA_f2_s1
MDWMKTLIQSSLRWWPKLNRSQ
>osa_URS0000339AD2_snoRNA_f1_s1
MTIRVADHCFLLSEHIECLPRR
>osa_URS00006BD5A8_snoRNA_f2_s1
MVVCTEIHHKVCMSACSDAFGL
>osa_URS0000697F74_snoRNA_f3_s1
MVRTSTNIVLEAIPCLRDCFIF
>osa_URS00005FE36B_snoRNA_f1_s1
MRRSIDLKYLMLIYPFMVFKVL
>osa_URS0000D750C9_snoRNA_f3_s1
MAARGGGMSCRQKLQSKVAGTQ
>sly_URS0000640918_snRNA_f3_s1
MDYACDLHCTLEGCLPKVGSSG
>sly_URS00006E9C4B_snoRNA_f3_s1
MMYSYLHLLSEIRMMICNCHYL
>sly_URS00006E7F13_snoRNA_f2_s1
MCTKIEIELTCLLPLIPCDLGA
>vvi_URS00006E9A55_snRNA_f1_s1
MRTAFGLICYHTNYPLSGKCGN
>vvi_URS000064C589_snoRNA_f1_s1
MRKMMKPENLRTPSDAVKDCCV
>vvi_URS00006F675A_snoRNA_f3_s1
MMRTRNIQLSLSDLLTADVSYI
>vvi_URS0000D768C6_snoRNA_f1_s1
MNSSVVLGGHYNCRGSFPASSV
>bol_URS0000C6414D_snRNA_f1_s1
MVIRGTLSRNGINSISLGEKPFP
>bol_URS0000C0CA40_snoRNA_f2_s1
MIESDYTERIELPPIRGQSSQLV
>bol_URS0000C2E197_snoRNA_f1_s1
MMIIFRKYLRTPSDTVSVYENDL
>bol_URS0000C8671A_snoRNA_f2_s1
MRIIIQRLLVLNNSVEPMTCTTI
>osa_URS0000555C69_snRNA_f1_s1
MCTKILIAAHDFLKSIYSSKFPW
>osa_URS0001BC6FC1_snRNA_f2_s1
MPHPYIHGCCMAIKTYGRHNLWK
>osa_URS0000584C7A_snoRNA_f2_s1
MKTSCPTSSPASTTTMNPWFHHW
>osa_URS0001BC5A98_snoRNA_f1_s1
MISILLELPSDYQMTTFVWLPEA
>osa_URS00006471D7_snoRNA_f3_s1
MRKCSCDNWVRHIHLISDVYELV
>osa_URS000012FD5B_snoRNA_f2_s1
MMKNWWHTSSTGSTPTSMLLSKE
>osa_URS0000D77D7A_snoRNA_f1_s2
MGRRSRPVRPGLTAGQTATQPSV
>osa_URS00000BAEBC_snoRNA_f2_s2
MTSITTQWFQRLQPAWNQSLSQS
>osa_URS00001805EF_snoRNA_f3_s1
MMTISNRLNMTDYSSVISTQHDY
>osa_URS000058271C_snoRNA_f2_s1
MHKQMHVLSDSSVTISHKYCHYH
>osa_URS00002BC28E_snoRNA_f2_s1
MKARQDISTLFSFERDGNDRLSL
>osa_URS000002E9D7_snoRNA_f3_s1
MGGDISGWSARQKQFASYDERDQ
>osa_URS000020943F_snoRNA_f2_s1
MRRHIPTAFPMLQEWSYREELGE
>sly_URS000072B274_snRNA_f2_s1
MVVISPDRDGNNLRALPVIRTVL
>sly_URS000070315E_snoRNA_f3_s1
MMKKRPDLLLLPCGWWWSDESYS
>sly_URS00007003D7_snoRNA_f2_s1
MRISKLPLLISVRKIAGRIEPIN
>sly_URS0000722D00_snoRNA_f1_s1
MCVMRKQLCGLEFLIWGLDPPFG
>bol_URS0000D74ACE_snoRNA_f2_s1
MVDEPRPCDRSVIDGYISLIVSRL
>bol_URS0000BFD61C_snoRNA_f3_s1
MMRKDYHQTLRDSQLVDAYFFFIT
>bol_URS0000C863A7_snoRNA_f3_s1
MIIGLNDGWVHRIVLITRMSLPCC
>bol_URS0000C83AC1_snoRNA_f2_s1
MIQLDVRMEFLHVELKNLIWQLLI
>bol_URS0000C2CEC3_snoRNA_f3_s1
MVWTVSLEEPKSNPRIFEGLSSLL
>bol_URS0000C4CF13_snoRNA_f1_s1
MRTSDYKRTPSFGTDYLLMILLQF
>bol_URS0000C28E2B_snoRNA_f3_s1
MIIDATLDINGCLCFAILIGTCGS
>bol_URS0000C2732B_snoRNA_f2_s1
MIVDATLDKNRCTCFAFLIGTCRS
>bol_URS0000C4C19A_snoRNA_f2_s1
MSLCAVEDRYPVRSSPLRGGRTVV
>osa_URS0000532C26_snoRNA_f2_s1
MPLLSDPRSRWFCSLSLMVDSRPV
>osa_URS00001659F7_snoRNA_f1_s6
MEYPFAIGLIRVCVILNGSLRDCA
>osa_URS0000688836_snoRNA_f2_s1
MTKNWCRTSSWASISTTICWFPPW
>osa_URS000060B0C7_snoRNA_f2_s1
MVSSFVDLPVGMVEDEEENQTDSH
>osa_URS000010B846_snoRNA_f2_s2
MSPSSPLLSARRRLYQSPKSTPSS
>osa_URS0000383C9E_snoRNA_f3_s2
MKSSSNLFLLFLCFFIVFLDLFGL
>osa_URS0000523E1A_snoRNA_f3_s2
MCLETWQKVRGNGPCDTGCYYMSF
>osa_URS0001BC9BA6_snoRNA_f1_s1
MMSNCIVQMITFVTIMVTSKVFRS
>osa_URS00006360DE_snoRNA_f3_s1
MVEASLTNLYLRIGRNRGREFVDV
>osa_URS00006FCE65_snoRNA_f1_s1
MDFQAWMPRDSHRKKCCHHLPLSA
>sly_URS00006DA52E_snRNA_f3_s1
MDHAFDLHCTLEGCLSAQVVEPTS
>sly_URS00007287FF_snRNA_f1_s1
MNSPSTHDINSFFKKGKTHSLLNE
>sly_URS00006CDF4C_snoRNA_f2_s2
MLMRCGGSKTLLCRENHLVKLYYI
>sly_URS00006C78FA_snoRNA_f3_s2
MSGISRNALLLGEPLDFIYDGMVQ
>sly_URS000072DDA3_snoRNA_f3_s1
MMNFKACFSKHSQWPSKIFRLRLA
>sly_URS0000917609_snoRNA_f3_s1
MMNKQMTSLIIHSFKIMKTIEAFV
>sly_URS0000D7539A_snoRNA_f2_s1
MINNTITFESWSCRDSLSAPILVC
>vvi_URS0000673C58_snRNA_f1_s1
MRKNFWRGLKAGQVLTLLTSAELA
>vvi_URS0001BBF713_snoRNA_f1_s1
MMTYFLCYPCTMIASDETYRDSSI
>vvi_URS00006FFF58_snoRNA_f2_s2
MIPWLQQLLLALILSPWRNFTHYF
>vvi_URS000067D027_snoRNA_f3_s1
MVRTSVDSFHVPLPTLIEFLILLS
>vvi_URS00006B5653_snoRNA_f3_s1
MMRTSIDSFHVSLPTLIEFLILFN
>vvi_URS0000683812_snoRNA_f3_s1
MVRTSINGFHVSFPTLIEFLILFS
>vvi_URS00006C1E48_snoRNA_f3_s1
MMRASIYSFHVSFPTLIEFFILFS
>vvi_URS00006A4087_snoRNA_f3_s1
MNMMKVMMHGDRLDVMKMFSLRSF
>bol_URS0000C7573A_snoRNA_f2_s1
MICNCRPSLICIHYYVCNMVIDFSI
>bol_URS0000C6F921_snoRNA_f2_s1
MMIELSLFPIGLIRRDDGILRISSI
>bol_URS0000C45E9D_snoRNA_f3_s1
MMIKVKACFSKHSQWPPKAFAFRQA
>bol_URS0000C3542E_snoRNA_f1_s1
MRIKTIILADFSEVFQINDLNCYTH
>bol_URS0000C5A58E_snoRNA_f3_s1
MKVAWYCTRKLNLWIDMSAISEFNI
>bol_URS0000C6108F_snoRNA_f3_s1
MMWAFSLVFPYTFPKLHEKVHQTSA
>bol_URS0000C5F928_snoRNA_f3_s1
MVRALPSVFLVTLPSIIERFRRSFA
>osa_URS00001659F7_snoRNA_f2_s1
MPIFPLNRAILYCSFFSYFWFDILC
>osa_URS00000C10B9_snoRNA_f2_s1
MMIWPPLLLGPGRPATNGHCNFGLF
>osa_URS0000006E97_snoRNA_f3_s2
MQLPKDCVIKSNKKNTMMTRHTATK
>osa_URS00003AEC4B_snoRNA_f2_s1
MMLFKKYCVIFLITCEAVAIMAMAS
>osa_URS000062EC15_snoRNA_f1_s1
MCSCSRSHASGTDSSLVCWKLEIRP
>osa_URS000005C40F_snoRNA_f1_s1
MIWVMKKIRRIPIEFPNMILTTSYF
>osa_URS0001BC6858_snoRNA_f3_s1
MWMMKSQVKIQLSLSDSFIRVLRIL
>osa_URS0000549DFE_snoRNA_f1_s1
MQAMRWHIQAQQTKSQVSLDLLLWD
>osa_URS000047FBBF_snoRNA_f3_s1
MMSCNIFCLHCLTNVVMIIFATSEA
>sly_URS00006BF0D0_snRNA_f1_s1
MIGTIQRRLTWPLTKMIRTNREMIQ
>sly_URS000072DE33_snRNA_f2_s1
MILSLFFLRGKVHQDSLLSGPSCVA
>sly_URS000062D4F3_snoRNA_f2_s1
MIEAEITERFFMYFLRSGENSSQIF
>sly_URS0000653D26_snoRNA_f2_s1
MIEVEITERFYCIFSLLGENPSQIF
>sly_URS0000D7533D_snoRNA_f3_s1
MKLNPKACFSKYLQWLPCSFRLHQA
>sly_URS000065B1E4_snoRNA_f2_s1
MFEAEITERFLMYLLILWENRSQIF
>vvi_URS0001BC946F_snoRNA_f2_s1
MQVMLKQTGTSALFRRLMTCSWESL
>vvi_URS0000651397_snoRNA_f2_s1
MKQRCIERKSDYYFKVVIWAAARQP
>vvi_URS0000686F65_snoRNA_f3_s1
MMRFKQVSIGLMVFFAMMNIFCTLV
>bol_URS0000C7821A_snoRNA_f2_s1
MMITLLSQLIMRPFVAKENNCFLNIF
>bol_URS0000C0A2CE_snoRNA_f3_s1
MNVAWYCTRKLSYGSTCLPSLNLIYD
>bol_URS0000C17B8F_snoRNA_f3_s1
MSGTSNWSSCLGEPTFFFLISDGFSS
>bol_URS0000C3E694_snoRNA_f3_s1
MVWALSFVALESLPRFAEAFQVETAL
>bol_URS0000C6DE7C_snoRNA_f3_s1
MVRTFSAVVIITLTCVTKRLISELSE
>bol_URS0000C74F19_snoRNA_f1_s1
MFSDSPRCRGSLSGLVLPLWSGRTVV
>osa_URS000065BCA4_snoRNA_f2_s1
MHHSELGRVISPVLADDKQTCYPLSI
>osa_URS0000359AB9_snoRNA_f2_s1
MMHLLKGAAKSPTRLHFLQMLERATS
>osa_URS0000086FDA_snoRNA_f2_s2
MTTSLLFPIWLARRKLFQSPRFTLNI
>osa_URS00006E8B9F_snoRNA_f1_s1
MNDEMHWAPSSELRCVLMDMHLPRKH
>osa_URS00001BFB3B_snoRNA_f1_s1
MMALIMPARTAGGPDGEATTKASACY
>osa_URS0001BC3C45_snoRNA_f2_s1
MPVLDPPCHSVLQVMMLRARDWSVSA
>osa_URS00004111B4_snoRNA_f1_s1
MMMHFYIFVLLKLQTCNVEEQFGDQN
>osa_URS00006102B7_snoRNA_f1_s2
MSDVNYTEKKLITETIGGYYIEQKAN
>osa_URS0000658518_snoRNA_f3_s1
MLTIATRAWLIGLLKYTINSWSELKA
>osa_URS0000633011_snoRNA_f1_s1
MFVGYWNRCRKEMLLSEAATARQPLR
>osa_URS00006F1D65_snoRNA_f1_s1
MELHIQFHCTCCLNFPAKPVLGKMGS
>osa_URS00006515B6_snoRNA_f3_s1
MTTGGDVILQPFPCFKNGLIPCLLEA
>osa_URS00006A1947_snoRNA_f3_s1
MRTCSYVLLHSFPCFRNRLIPCLLET
>osa_URS0000163F39_snoRNA_f3_s1
MRIGDHIFLKSFPRPINGLIPRLLKT
>vvi_URS000070B845_snoRNA_f3_s1
MMNPSAHRAIMGRSHPSDIQMRTQHL
>vvi_URS0001BC628C_snoRNA_f3_s1
MAREVLFFSDIDLLLFRPAEPFLKLV
>vvi_URS0001BC5DB2_snoRNA_f3_s1
MMKYENNSHVRLQRFLKIYEKKIHIF
>bol_URS0000C6F56A_snRNA_f2_s1
MIGISSDKDAINLRVFECIWLSFSTLG
>bol_URS0000C34984_snoRNA_f3_s1
MKVAWYCARKLSLLRIDMSALSELFFD
>bol_URS0000C3ACCC_snoRNA_f3_s1
MVRAFPSVLLETLQSIIERLVGLLLKI
>bol_URS0000C7945A_snoRNA_f3_s1
MVWAFKLVTPESSPSILEGFTGTLREF
>bol_URS0000C5EDCF_snoRNA_f3_s1
MVRTFSAIVIEALPCVAERLIRAVRRR
>osa_URS00000C27F9_snRNA_f1_s1
MRRAEVKVFFLFFRNNDRGTALFKKKG
>osa_URS000008D9B9_snoRNA_f2_s2
MMTMSLLCPIWLEGQSRLLSQKSILSF
>osa_URS00001FE3CC_snoRNA_f1_s1
MMRTGGHVLLQSFPSFRNRLVPCLWET
>osa_URS00000A0422_snoRNA_f3_s2
MKSSSNLFLLFLCFFYCFLRSVWIVSR
>osa_URS00002D4BA6_snoRNA_f2_s2
MMIGNQWCLPSSGDQMQFPSPSSTLNF
>osa_URS00003239E8_snoRNA_f2_s1
MMKSCHSCAYISDRLSRLFNPAIMPLS
>osa_URS00001B6D02_snoRNA_f2_s1
MICRGSSMRYPPAPALPGCRSGWCASG
>osa_URS0000453323_snoRNA_f3_s1
MMRTSSHILLQMFPCFGNRLIPSLLEA
>osa_URS000054DF1D_snoRNA_f3_s1
MMRTGGYVLLQSFLCFWNRFVPCLLET
>osa_URS0000059C5A_snoRNA_f3_s1
MMRTCGHIFPKLFPSLRNGLVPCLLEA
>osa_URS00003B37A2_snoRNA_f3_s1
MMRTGGHIFLKSFPCLRNGLVRRLLEA
>osa_URS000037421A_snoRNA_f3_s1
MTRIGSHVFLKSFPRLGNGLIPCLLET
>osa_URS00003A632A_snoRNA_f3_s1
MMRTGGHILLQTLPCFRNRLIHRLLET
>osa_URS000041C758_snoRNA_f3_s1
MIRTSGHEFLQTFPCFRNRLIACLLET
>osa_URS0000425B76_snoRNA_f3_s1
MMRIGGDIFLASCSLSQASGAILNLIC
>osa_URS000019027A_snoRNA_f2_s1
MGTPSQTKPQRLWSKDGHLQMRKAAAV
>osa_URS00000BFEA5_snoRNA_f3_s1
MMRTDGYVLLQSFPSFWNRLIPCLLEN
>osa_URS00000FA8E9_snoRNA_f3_s1
MMRTDGHVFLKSFPRLRNGLVPCLLET
>osa_URS00006EDB95_snoRNA_f3_s1
MVRTSPDVLLESLPHLWKQLISFLLET
>osa_URS0000451D75_snoRNA_f3_s1
MMRTGGRILLQTFLRFRNRLVPRLLET
>osa_URS00006B8625_snoRNA_f3_s1
MVRTSHDVILEPLPCLWHRLIVGLLET
>osa_URS000037ED7B_snoRNA_f3_s1
MMRTGGHIFPKSFPCFRNGLIPCLLET
>osa_URS000027BD73_snoRNA_f3_s1
MMRTGGSILLQTFPRFGKRLIPGLLET
>osa_URS000019F6D6_snoRNA_f3_s1
MIRTGGYILLEMFPCFGNHLIPGLLKT
>osa_URS0000232E16_snoRNA_f3_s1
MMRTGGHVLLQSFPRLGNRLVSRLLET
>osa_URS00002E7E04_snoRNA_f3_s1
MVRTCGHVFLQMFPGFWDRLIPCLLEA
>osa_URS00002104DD_snoRNA_f3_s1
MIRAGSYILLQTFPCFGKHLIPGLLET
>sly_URS000072CF0D_snRNA_f3_s1
MVGISPDRDGNSLRALPVIRHIRFGGS
>sly_URS000072E0C8_snoRNA_f1_s1
MRKQFCGLEFLIWGFRPPLVEDKPLAV
>sly_URS0000694E13_snoRNA_f3_s1
MMIIVKACFSNIRSGRLRAFAFARLES
>vvi_URS0000633B24_snoRNA_f3_s1
MMRASIDGLHIPFPTFMELLIFFCRKI
>vvi_URS0001BC3CDC_snoRNA_f3_s1
MVGMEAEKLRKLGVVISFFSPLPRDWS
>vvi_URS00006DD301_snoRNA_f3_s1
MMRAFCDHLLESFLTCKKFLILHCLEI
>bol_URS0000C2D1AB_snRNA_f2_s1
MRVYCWLKTISKPPHLILATFENFWKGF
>bol_URS0000C427B3_snoRNA_f2_s1
MRKSNYLRCSGAETLFSGRTPWQKLQSL
>osa_URS00000BEA44_snRNA_f1_s1
MLAAQSVRATMLVNVMIIVDLVEKFIQI
>osa_URS0000011E16_snoRNA_f3_s2
MDLLNFFTLFEASPKKCSLGNIQVFSYQ
>osa_URS00001659F7_snoRNA_f1_s8
MFEPFSLYITICVLLLCVSWCSALQMML
>osa_URS000037A3A3_snoRNA_f2_s1
MMRNSERKASNLRIVAFHDISFILNRKI
>osa_URS00000DA3E6_snoRNA_f1_s1
MRQAQVMREKLQQYDGRYAPVIPKYLSL
>sly_URS00006B6532_snoRNA_f3_s1
MLSAIFFLNTHTEKMAGFADQSVFCTSV
>sly_URS00006A4786_snoRNA_f3_s1
MITRETYQHLFEPVPSLVQVLTTFLRKA
>sly_URS0000648A4A_snoRNA_f3_s1
MMMRAIHQHRFEPVPSLVQVLTTLLPKT
>sly_URS000064B015_snoRNA_f3_s1
MMMRETHQHRFEPILSLVQVFTTPLSET
>vvi_URS0000715513_snoRNA_f1_s1
MPVMKSVIKTPSFGTEWLFKSLADILQF
>bol_URS0000C372E2_snoRNA_f3_s1
MKVLVICNGEKMGLPLGLLTMEVLEEPLL
>bol_URS0000C4DE8B_snoRNA_f1_s1
MRKLTRKKRRLLCGVISSMKYICYAWLLS
>bol_URS0000C47138_snoRNA_f3_s2
MIVSRFIWCCRGSLAGSVLSLPGWLHSGF
>osa_URS00004CB1DC_snoRNA_f2_s1
MMMISSRTSSSASTTRMNQSSPPSSARTP
>osa_URS000046DF43_snoRNA_f1_s1
MIQHIIAGLGEGYSEVISTVCARPEPMTL
>osa_URS0001BC6937_snoRNA_f2_s1
MMADQIQLVMEPEAHGGQRRCHVVLAETA
>osa_URS000004B414_snoRNA_f1_s1
MYIKFTSASPKLLYLYIIHGIKISLENIL
>osa_URS0000D73A60_snoRNA_f3_s2
MTPMRAHPTAVEDRSCLVHSSAQGGPEVV
>vvi_URS0001BC4ACF_snoRNA_f3_s1
MIMCLFDSWEADIKNGSSLIAPFVFQKVF
>osa_URS000023AF5C_snRNA_f1_s1
MIGTPCKTLVTGDTKVCSSHVCMSSLHKDI
>osa_URS00001659F7_snoRNA_f1_s1
MLFLTLGDLYADFPAEPSHLVLLIFFLFLV
>osa_URS0000534C23_snoRNA_f3_s1
MMLEATADGLDPSGGTTYGTTTHHSESVTA
>vvi_URS0000681257_snoRNA_f2_s1
MSPGLIRRLLEEKGPNTRAKTTPFSVAVQS
>bol_URS0000C2F501_snoRNA_f3_s1
MRTLSEGIIESFPRFIKWFVSELLERRDLVP
>osa_URS00002021EE_snRNA_f1_s1
MTQLMRLYPRRVYCWLKTISKPPLWPTILGH
>osa_URS00004DCAF5_snoRNA_f3_s1
MMMRAAFGFRGALLGPPARSSSPSAAETSSG
>osa_URS000018493D_snoRNA_f3_s1
MMTMTSSLFRLCCSSLRHPQALGHLAVTIPI
>osa_URS00003AC1FB_snoRNA_f2_s1
MAGQIQLVMEPVAVARRADRNCRACMVAGPQ
>osa_URS00002C11D3_snoRNA_f2_s1
MKNSSSTSSPALVKAIARWCQPCVLDLSHSR
>osa_URS000064695B_snoRNA_f2_s1
MILLLILLMELMQTSVLLSGHFSPGSIRSWW
>osa_URS000068F7F9_snoRNA_f3_s1
MMRTCGHILLQTFPCFPNGLVPCLLETGIRP
>osa_URS00001FBFC8_snoRNA_f3_s1
MMRTAATYSCKCYHATGIVSSLVCWKLDILP
>bol_URS0000C13F4E_snoRNA_f3_s1
MVWALSLVFLIPFPSFMKSFIRLLLEVGDSVS
>bol_URS0000C36394_snoRNA_f3_s1
MMRTLSEGIIEPFPSFVERFTSELLEGGNLVP
>bol_URS0000C4199B_snoRNA_f3_s1
MVRTFSAIVTEALPCVAERLISELSEGGDLVP
>bol_URS0000C44DE1_snoRNA_f1_s1
MVGAFKLVALESLPCVSERFPWTLMECGDYLP
>bol_URS0000C85A33_snoRNA_f3_s1
MMRELLSVFLVTFPSIIERSVGLLLEIRDLMP
>bol_URS0000C81D4D_snoRNA_f3_s1
MMRALSLVAFESLPGFSESFQAFLLKAGDLIS
>osa_URS00006F1615_snoRNA_f2_s1
MMRNSSSTSLPGLVKGTARWSLLCVLVLSHSQ
>osa_URS0000710AC9_snoRNA_f2_s1
MTMTSSPTSSLASMRSLNPWSPLLWGGKIGLH
>osa_URS00004025FD_snoRNA_f2_s1
MMRSSSPTFLPSWISTTTRWSRQSRDAPVQSL
>osa_URS000069157A_snoRNA_f2_s1
MFCPASCPCLWDTGTGAERKCCSLKRRRPDNR
>sly_URS00006D4CCC_snRNA_f1_s1
MGDQQGLWPRLVNSITLGRGACSSCRAYINTS
>sly_URS000066E458_snRNA_f2_s1
MVCISPDRDGNNIRVLPVIDQTHPVKGTHFNG
>sly_URS00006F29EC_snoRNA_f1_s1
MRRYPAERVKTLERDLSNTINNTFADLTFAES
>osa_URS0000045660_snRNA_f1_s1
MGDQEDPWPGSMAYIALGRRVGLPSPQVGEWTS
>osa_URS0000392DED_snRNA_f1_s1
MGDQEGPWPRLVASIALGRSTGLPSPQEGEWTS
>osa_URS00005FA7B8_snRNA_f1_s1
MADHEGSWPRLVAHIALGGCAGLPSPQVGEWTS
>osa_URS0000D7705F_snRNA_f1_s1
MICGPCAHFDIKFIFCGERVHHSGLQLGPSCVD
>sly_URS000054A75B_snRNA_f1_s1
MGDHVGPWPRLVTFIALWRGARLRSAQEVESTS
>sly_URS0000676A44_snRNA_f1_s1
MVDHEGPWPRLMASIEFSRGTCLRSAQVVEPTS
>sly_URS00006B8AC0_snRNA_f2_s1
MGDNEDPWPRLVTSIALRRGVRLRSAQVVKPTS
>sly_URS00006DC507_snRNA_f2_s1
MWAISTHNVNSIFLRGASIRVACYLGSCVLLNR
>vvi_URS0000720639_snRNA_f1_s1
MADREEPWPRTVTSIALGRGTALRSAQVAESTS
>vvi_URS00006603F3_snRNA_f1_s1
MVDQQGLWPRVVTSIAHRRGTPLRSAQVAESTS
>vvi_URS000066FE34_snRNA_f1_s1
MGDRADPWPRLVTSIALWRCTRLRSAQVAESTS
>osa_URS00004805DA_snoRNA_f2_s1
MRTLCLTSSPGLTSIMIQWFQRLQPAWNRSRSQS
>sly_URS00006DF447_snRNA_f2_s1
MVGILPYKDMEITFGFYFFHIIFNCISSQKSVST
>osa_URS0000388FBE_snoRNA_f3_s1
MMMMTRRRRNRVLHLINRVRPVRNLLPDQESWQCR
>vvi_URS00006E9A55_snRNA_f3_s1
MVGISLDRDENCLRAYLLSHKLSPFWEMWELSSQP
>vvi_URS0000D75CB2_snoRNA_f1_s1
MTLLEQDLLYRLIPVSLSFYGERNLNPVDELWPCD
>osa_URS00002952C7_snRNA_f1_s1
MGSMGDQESSWPRLVISIAQRRGASLPSPQVGEWTS
>osa_URS00001CEB1F_snoRNA_f3_s1
MARMIEGLRQPVRPRRHADPTLDVNARTARTVAARR
>sly_URS0000640918_snRNA_f1_s1
MGSMGDHEDPWTMLVTYIALWRGACLRSAQVVEPTS
>vvi_URS000072E2BD_snRNA_f1_s1
MGSMVDQEEPWPRLVTSIALWRGTHLRSAHVAESMS
>vvi_URS000072143F_snRNA_f2_s1
MVGICPNRGWKWPSNLPITTHTVKIVSSGVSSCVMG
>sly_URS0000628E71_snRNA_f1_s1
MWIIDSHDINSIFLGRGFIMVACYWGSQVLSWHYTVA
>vvi_URS0000725987_snoRNA_f3_s1
MRITLRPVSQNIRSGRLRAFAFAGLESYCCFNPSLDV
>bol_URS0000C16184_snoRNA_f2_s1
MRIRLNRSLLVFLRTTRTLWIRLKEEMWRLLLQNFMRS
>osa_URS00001659F7_snoRNA_f3_s7
MALTGDALIRPKPSWFRTFHMFIGTWDCISIGLQSRFL
>osa_URS0000686661_snoRNA_f2_s1
MILLLISLTVLMQTLILLSRLSSLGLNPSQCKRCILIC
>osa_URS00001CD4D4_snoRNA_f1_s1
MMATRFNSTRVSARSVAMQARVVFFLPPCGSCTIQSSP
>osa_URS00004EEDA0_snoRNA_f3_s1
MTVDLTRTSLPTRNSRSYLVHHRLQINLPQFSGMKRQT
>osa_URS0000607808_snoRNA_f1_s1
MMSSSTTIATTCKHWPWHRRNALTSTDTRQWRVNHIPSR
>osa_URS00003748C6_snoRNA_f1_s1
MDDEELVTYILAGLDFDYNSVVSSVANRAKSISVNELHTQ
>osa_URS00005DD7D5_snoRNA_f2_s1
MTKNSFPTSWLASTTTTSRSSPLSSASRRLSPSPSATLNS
>osa_URS00000B8C73_snoRNA_f2_s1
MMTHWCCWMMLVLQSCFGSDHLVFARSSCADRLSSGCLQQG
>osa_URS00002460F6_snoRNA_f1_s1
MTGPRRCKERRRASHRSRNGSPPGNSDASNGSRSKSRRRTLG
>osa_URS000005C5BB_snoRNA_f3_s1
MGNVNCVKNSKVVWIHYVPFVLSIQVLRLPQGRELPWPTRSVLL
>osa_URS0000195335_snoRNA_f3_s1
MNMNGQYHLPTTTGGEPPTPTSKLSRSGMRRRSGQSVPCAVSVRL
>osa_URS0000568890_snoRNA_f2_s1
MAGQIQLVMEPRPVVSAEVVEHVGQSAVIISSQQQVDLQGSVACV
>vvi_URS00007048D9_snoRNA_f1_s1
MRKKAHDRKCRMTLQTAAASPITQPSHPPLRPSDSVSEVLVHWSG
>osa_URS0000532C26_snoRNA_f1_s1
MRNLLRGEVIQLERKGYYRCDAPFVRSSKPVVLFAIPDGRQQASLN
>osa_URS00006EF60E_snoRNA_f3_s1
MMKVSQSILWCAPLDIIYIGCPGANFLFGQAQDEMTRVEACINGDKI
>osa_URS00001659F7_snoRNA_f2_s2
MHNPTLDQRMAFVVHMTLHISASESSHRTYPLSFIVCGIFTVSEDETL
>osa_URS000013932C_snoRNA_f2_s3
MHNPTLDQRTAFVVHMTLHISASESSHNISFIVYSLCGIFTVSEDETL
>osa_URS0000595189_snoRNA_f3_s1
MAFAASTASMMMSSSSPRQCHHGAGVGWSGPSLTSVILGRSKHMNFEPSM
>osa_URS00001659F7_snoRNA_f2_s5
MAMMINLRLVSHNIRSCRLRALALPGLRANAVDSFLGCLSHFLYILLFVFFCSV
>osa_URS0001BC4720_snoRNA_f3_s1
MMTGQIQLVMEPEARGDRRRWPVVLAEIAEHGGRSAMIISSQQQVDLQCRPEHENTKTLN
