# Supplementary material for: Protein language model-based prediction for plant miRNA encoded peptides
Source: PeerJ Comput Sci. 2025 Mar 18;11:e2733. doi: 10.7717/peerj-cs.2733 (PMC11935769; doi:10.7717/peerj-cs.2733)
Supplement: Supplemental Information 1 [file peerj-cs-11-2733-s001.zip › pLM4PEP-master/datasets/FRL_data/test3_pos.txt]

>ath-identified-miPEP165a_positive_test
MRVKLFQLRGMLSGSRIL
>ath-identified-miPEP408_positive_test
MYFGSYHVAAKLFLSTFRFNTHSRKNQNPPANLEG
>bol-identified-miPEP397a_positive_test
MSYKLHVVPW
>bvu-identified-miPEP164b_positive_test
MRKHNWHI
>dlo-identified-miPEP166h(S338)_positive_test
MTNSISNSPLLVPSFYIYLSFFFFFFSISLLWGMLSGSRPFAYKLSSWHHLLE
>dlo-identified-miPEP319-1_positive_test
MRYCFG
>dlo-identified-miPEP319-2_positive_test
MVYIFQLVLISRLGL
>gma-identified-miPEP167c_positive_test
MKGVHHFFHHKYVGLRG
>gma-identified-miPEP172c_positive_test
MWVLCLFCWPTYTHGS
>mtr-identified-miPEP169d_positive_test
MVKESFMERLKVR
>mtr-identified-miPEP171a_positive_test
MKKFEFPSAF
>mtr-identified-miPEP171b_positive_test
MLLHRLSKFCKIERDIVYIS
>mtr-identified-miPEP171c_positive_test
MVNLYFV
>mtr-identified-miPEP171e_positive_test
MMVFGKPKKAMLVRFNPKTDLHV
>mtr-identified-miPEP171f_positive_test
MSHID
>vvi-identified-miPEP171d1_positive_test
MGYGTTP
>vvi-identified-miPEP164c_positive_test
MEKQGTCITSSCTTNQ
>vvi-identified-miPEP396a_positive_test
MLFHSFLELLFHLPV
>vvi-identified-miPEP172b_positive_test
MTSSSLSRQTKPYTSH
>vvi-identified-miPEP3635b_positive_test 
MFLYFIFRQLV
>lja-identified-miPEP171b_positive_test
MYHRSKAKLCQTDGDDGGGSDM
>osa-identified-miPEP171i_positive_test
MIARYIEREMTSKLGRGRKRAARLVAVFLLG
>sly-identified-miPEP171e_positive_test
MKLGNIEGTYFIICLGRYI
