# Supplementary material for: Protein language model-based prediction for plant miRNA encoded peptides
Source: PeerJ Comput Sci. 2025 Mar 18;11:e2733. doi: 10.7717/peerj-cs.2733 (PMC11935769; doi:10.7717/peerj-cs.2733)
Supplement: Supplemental Information 1 [file peerj-cs-11-2733-s001.zip › pLM4PEP-master/datasets/FRL_data/test_neg.txt]

>ath_URS0000B04B1E_snoRNA_f1_s1
MQEPIS
>ath_URS00006BF861_snoRNA_f1_s1
MEVPVM
>ath_URS0000CE8C96_snoRNA_f2_s9
MDPMVA
>ath_URS0000D0FA7D_snoRNA_f3_s5
MMQKFE
>ath_URS0000CF42DF_snoRNA_f3_s20
MATAPN
>ath_URS0000653107_snoRNA_f3_s2
MNEKTS
>ath_URS00003DFE32_snRNA_f3_s3
MTGNEDI
>ath_URS0000A770AB_snRNA_f2_s1
MINDYHT
>ath_URS0000446749_snRNA_f3_s1
MMVIIMT
>ath_URS0000219FF9_snoRNA_f1_s1
MRMMTNV
>ath_URS00000D3ACB_snoRNA_f3_s1
MMKVVYR
>ath_URS0001BBF686_snoRNA_f1_s1
MNEEKDD
>ath_URS0001BCA2B2_snoRNA_f2_s1
MMKTMIR
>ath_URS0000D33FA1_snoRNA_f3_s22
MRGRTPL
>ath_URS0000D469E8_snoRNA_f2_s6
MASSSSH
>ath_URS000070F6C5_snoRNA_f3_s1
MMGHRVV
>ath_URS00006735EA_snoRNA_f2_s1
MIQNASV
>ath_URS0000CE208A_snoRNA_f3_s5
MKNQKIP
>ath_URS0000CD953E_snoRNA_f1_s7
MFVGPFC
>ath_URS0000D47781_snoRNA_f1_s14
MEILKQS
>ath_URS0000A76EE5_snRNA_f2_s1
MVVRHGVS
>ath_URS00007C36AE_snRNA_f2_s1
MSGEDNEE
>ath_URS00007F7CD6_snoRNA_f2_s2
MADEYCFL
>ath_URS0000581A9B_snoRNA_f2_s1
MIRYINMS
>ath_URS00001DCFBB_snoRNA_f2_s1
MMTKIRYL
>ath_URS0000AF953D_snoRNA_f2_s2
MFWFVFAH
>ath_URS0000A7649C_snoRNA_f3_s1
MIRRINPK
>ath_URS0000514BC4_snoRNA_f2_s1
MAQPVMDN
>ath_URS0000514BC4_snoRNA_f3_s2
MGYRPYIH
>ath_URS0000CDCFCE_snoRNA_f2_s3
MIHDEKSE
>ath_URS0000CFBA69_snoRNA_f3_s2
MCMTQYKN
>ath_URS00000F91C0_snoRNA_f2_s3
MGTNEAFA
>ath_URS0000D05D0F_snoRNA_f1_s11
MIVDGPIT
>ath_URS0000D2E92C_snoRNA_f1_s1
MLSQNNMA
>ath_URS0000D2E92C_snoRNA_f1_s3
MTCIEWFL
>ath_URS0000D2E92C_snoRNA_f2_s8
MPVMMSAT
>ath_URS0000D469E8_snoRNA_f2_s5
MVIAFAVA
>ath_URS0000D469E8_snoRNA_f2_s8
MVQGIFHR
>ath_URS0000D469E8_snoRNA_f3_s5
MQIDSPHT
>ath_URS0000D469E8_snoRNA_f3_s18
MVQNDMIQ
>ath_URS0000D0FA7D_snoRNA_f2_s13
MFKDEQRV
>ath_URS0000701B41_snoRNA_f3_s1
MLRKVEDR
>ath_URS0000CE1AEC_snoRNA_f1_s9
MLKTDGRW
>ath_URS0000A7746B_snoRNA_f1_s2
MLIKDLHI
>ath_URS0000CE208A_snoRNA_f3_s4
MWRCLQTS
>ath_URS0000CEA166_snoRNA_f2_s10
MAFLPVQH
>ath_URS0000D00164_snoRNA_f3_s28
MQKHSDAW
>ath_URS0000A7643D_snRNA_f2_s1
MKMIFQPFF
>ath_URS000064CFFF_snRNA_f1_s1
MGLGLTYGL
>ath_URS00007C36AE_snRNA_f3_s3
MYVYYFVMF
>ath_URS0000276B8E_snoRNA_f3_s1
MSGKSNWSL
>ath_URS00003782D9_snoRNA_f1_s2
MRRNYGDLN
>ath_URS0000030732_snoRNA_f1_s1
MELPSEFIL
>ath_URS00007E6243_snoRNA_f1_s1
MILPSCTTI
>ath_URS0000A76B6C_snoRNA_f1_s1
MATVCVNGQ
>ath_URS0000514BC4_snoRNA_f2_s4
MNHDRAARA
>ath_URS0001BC7C33_snoRNA_f3_s1
MMMILYLIS
>ath_URS0001BC9620_snoRNA_f1_s1
MPVMVLNIL
>ath_URS0000CDDE11_snoRNA_f3_s5
MGVSVTRVD
>ath_URS0000CFBA69_snoRNA_f3_s9
MIGVLGIID
>ath_URS0000D05D0F_snoRNA_f2_s6
MGNPNRSVS
>ath_URS0000D05D0F_snoRNA_f3_s23
MVIPTPVPT
>ath_URS0000D33FA1_snoRNA_f2_s28
MGVMLTIKM
>ath_URS0000D4BE89_snoRNA_f3_s4
MQPEPSFQR
>ath_URS0000D2E92C_snoRNA_f1_s21
MHNDIVFVI
>ath_URS0000D2E92C_snoRNA_f2_s15
MTSSSSSES
>ath_URS0000D2E92C_snoRNA_f3_s14
MPNSAIVSG
>ath_URS0000D469E8_snoRNA_f1_s3
MLPNDKDTY
>ath_URS0000D469E8_snoRNA_f2_s1
MRMCNRTVS
>ath_URS0000CF7A66_snoRNA_f1_s3
MAKSSTIVE
>ath_URS0000CD953E_snoRNA_f2_s9
MWSSGRSSE
>ath_URS0000CF5024_snoRNA_f2_s4
MDVQESLEK
>ath_URS0000D47781_snoRNA_f1_s5
MCDGDGMGG
>ath_URS0000CDD307_snoRNA_f1_s1
MMISTAWTI
>ath_URS0000D23425_snoRNA_f1_s5
MGNCFGGWA
>ath_URS000065A9F7_snoRNA_f2_s1
MTMRNWKFQ
>ath_URS0000CF42DF_snoRNA_f2_s1
MMQNLNKKT
>ath_URS0000CF42DF_snoRNA_f3_s13
MSHYLQQNL
>ath_URS0000CF78F2_snoRNA_f1_s14
MVILDIQVE
>ath_URS00003DFE32_snRNA_f3_s1
MRMQTILKFI
>ath_URS0000CECE08_snRNA_f3_s1
MRVILAQGPC
>ath_URS0000011CAB_snoRNA_f1_s1
MMIENFAQGF
>ath_URS000070F909_snoRNA_f2_s1
MMNMHWALSC
>ath_URS0000A774D4_snoRNA_f2_s1
MSELILVDKI
>ath_URS0001BC710F_snoRNA_f3_s1
MGSCDSMSIE
>ath_URS0000CDAADD_snoRNA_f2_s1
MHQRDSHYRL
>ath_URS0000D05D0F_snoRNA_f2_s16
MLKDINAGKR
>ath_URS0000D2E92C_snoRNA_f1_s10
MACLLAGCPW
>ath_URS0000CE8F7D_snoRNA_f3_s9
MQSTGDTNNR
>ath_URS0000D07A6F_snoRNA_f1_s9
MLNNEAFLKP
>ath_URS00006EFA8F_snoRNA_f2_s1
MTMCLPVGSY
>ath_URS0000CFF6F2_snoRNA_f2_s7
MLKIFVGQRE
>ath_URS0000CD953E_snoRNA_f3_s4
MKVGACKDEE
>ath_URS0000D23425_snoRNA_f1_s3
MPIFFKELAT
>ath_URS00003DFE32_snRNA_f2_s3
MVLALGNKKSV
>ath_URS0000A77353_snRNA_f3_s1
MKTHDQIQSFL
>ath_URS00002A0DFD_snoRNA_f2_s1
MIKTSSASDNS
>ath_URS0000809686_snoRNA_f2_s1
MMINKLVRVSD
>ath_URS0000A77837_snoRNA_f1_s1
MILSSILFVRR
>ath_URS000016CBA2_snoRNA_f1_s1
MGISLMHLLNC
>ath_URS0000A7751B_snoRNA_f1_s1
MTLTDIKLLSR
>ath_URS00006B7C17_snoRNA_f2_s1
MLQRMILNSSD
>ath_URS00006B1974_snoRNA_f2_s1
MLRRKSHYSSE
>ath_URS00006BF861_snoRNA_f2_s1
MRKTITKWKFR
>ath_URS00006C6A8D_snoRNA_f1_s1
MLHRRFQYFAV
>ath_URS00006CE938_snoRNA_f2_s1
MLQRRFQHSAV
>ath_URS0001BC1C34_snoRNA_f2_s1
MYRRLCQITVT
>ath_URS0000CEFB82_snoRNA_f3_s13
MEILISILGRI
>ath_URS0000D469E8_snoRNA_f2_s2
MTKTPIECQWS
>ath_URS0000D0FA7D_snoRNA_f2_s1
MRVSYLDQQEW
>ath_URS0000D3705A_snoRNA_f2_s1
MLFVSCLINSS
>ath_URS000072C4E3_snoRNA_f2_s1
MLHRKSQHFSG
>ath_URS0000CF7A66_snoRNA_f1_s10
MEEHVKVMVLA
>ath_URS0000CEA166_snoRNA_f1_s3
MQIPQLAVPSL
>ath_URS0000CEA166_snoRNA_f1_s5
MQTRFPCTVVW
>ath_URS0000CD953E_snoRNA_f1_s4
MNISILLGILN
>ath_URS0000C7006B_snoRNA_f2_s1
MLFVRGDLIFA
>ath_URS0000CF5024_snoRNA_f2_s8
MLCHLITLLTS
>ath_URS000065CB43_snoRNA_f2_s1
MPQKMIQKSSD
>ath_URS000067C7B0_snoRNA_f2_s1
MLHKRSHYLSV
>ath_URS00006ACAB9_snoRNA_f2_s1
MLHRRFKHSSV
>ath_URS0000670CD0_snoRNA_f2_s1
MLRRKSHCLSV
>ath_URS0000653107_snoRNA_f2_s1
MNEKMKEIEDE
>ath_URS00002CA81F_snoRNA_f2_s1
MMGINLVNLNFC
>ath_URS0000140A41_snoRNA_f2_s1
MMNILHYNGAFL
>ath_URS00007F585C_snoRNA_f3_s1
MEVRIISPNDRS
>ath_URS00000D3ACB_snoRNA_f1_s1
MIDKNFNSLRSF
>ath_URS00007FE410_snoRNA_f2_s1
MIIIITRSPSFG
>ath_URS0000A767ED_snoRNA_f3_s2
MWTNSVFSFLGY
>ath_URS0001BC9D50_snoRNA_f1_s1
MFMGRPHDTRAV
>ath_URS0001BC76D3_snoRNA_f1_s1
MMILCLILQTSY
>ath_URS0001BC19CA_snoRNA_f3_s1
MMIQLDVRMVSS
>ath_URS0001BC4891_snoRNA_f1_s2
MLLHSGIKLSQR
>ath_URS0000D33FA1_snoRNA_f2_s6
MNHTLKQTPEHP
>ath_URS0000CE8C96_snoRNA_f1_s1
MRHRALHTSLSL
>ath_URS0000D3705A_snoRNA_f3_s1
MLYISVVLFSTN
>ath_URS0000CF7A66_snoRNA_f1_s16
MLGIEFQLIRKK
>ath_URS0000D00164_snoRNA_f2_s31
MSSARPGGRVVS
>ath_URS0000D00164_snoRNA_f3_s40
MQSSGVMEVLDL
>ath_URS0000D47781_snoRNA_f2_s9
MSCWSTVIMSEF
>ath_URS0000D3D633_snoRNA_f1_s2
MGLMTIINFSHF
>ath_URS0000CF78F2_snoRNA_f2_s19
MMEVKTLDLMVE
>ath_URS00002CF2FA_snRNA_f2_s3
MNLRMSLLQKKTM
>ath_URS0000A770DB_snRNA_f1_s1
MLFINYVQYEKIT
>ath_URS0000D29606_snRNA_f3_s3
MCNAVTSLGHSSY
>ath_URS00007C36AE_snRNA_f2_s4
MGVLEEESRCRDI
>ath_URS00001906B8_snoRNA_f2_s1
MIENVMHHSDFLC
>ath_URS00003F9D89_snoRNA_f3_s1
MNRQGHQKFYNDD
>ath_URS00003EEFF3_snoRNA_f1_s1
MSKYCNNMMEKSL
>ath_URS00005E657D_snoRNA_f2_s1
MNTQMTSPMKSIH
>ath_URS0000A7685E_snoRNA_f3_s1
MEQSDNCDCIIHW
>ath_URS0000CDDE11_snoRNA_f3_s1
MSIRLNRLKSFVF
>ath_URS0000661BEA_snoRNA_f3_s1
MMMILFLILLTSG
>ath_URS0000D33FA1_snoRNA_f1_s2
MIFLSWKSLVLSL
>ath_URS0000D33FA1_snoRNA_f2_s2
MSPLEGFGLLSIS
>ath_URS0000CE8C96_snoRNA_f3_s3
MIPSTSSSETHLL
>ath_URS0000D2E92C_snoRNA_f2_s16
MLSLSSIRFLTSL
>ath_URS0000CEA166_snoRNA_f1_s4
MGSPSLELGLLVQ
>ath_URS0000CEA166_snoRNA_f2_s25
MRCDQRSLSQAKQ
>ath_URS0000CF5024_snoRNA_f1_s8
MTRFQERRSPGIG
>ath_URS0000CF5024_snoRNA_f3_s10
MARERNRGLPEKS
>ath_URS0000D47781_snoRNA_f2_s4
MNESKLLYNREWH
>ath_URS0000D47781_snoRNA_f2_s7
MGSSIGLSAKTSS
>ath_URS0000D47781_snoRNA_f2_s14
MLIQSGVMQTDEI
>ath_URS0000628D8A_snoRNA_f1_s1
MPRSDGMAIFEDA
>ath_URS0000CF42DF_snoRNA_f1_s15
MSLQHLSCQSKWV
>ath_URS0000CF78F2_snoRNA_f2_s10
MVVVAGSSPEIGA
>ath_URS00006E1D76_snoRNA_f2_s1
MRKTMRNWKFRWY
>ath_URS00007D2C49_snoRNA_f1_s1
MIGLLYFDSFDTK
>ath_URS0000035E8E_snRNA_f3_s1
MKPQYHGKSCQGQS
>ath_URS0000A77353_snRNA_f1_s1
MIKFNLFFNSQTTT
>ath_URS0000335FC5_snoRNA_f3_s1
MSNSLIRKFTNGSF
>ath_URS00007EE1D4_snoRNA_f1_s1
MMIEKDCPHCLIHH
>ath_URS0000AF953D_snoRNA_f3_s2
MIKFIAMRSEGFVF
>ath_URS00001FA34A_snoRNA_f1_s1
MKLALVLVGSNAFS
>ath_URS0000259FD6_snoRNA_f3_s1
MKSNTSIASVLKTR
>ath_URS0000508DB0_snoRNA_f3_s1
MKLASALVGSFALF
>ath_URS0001BCA167_snoRNA_f3_s1
MMCLNNCTYYQIFQ
>ath_URS0000CE53A1_snoRNA_f2_s2
MTSWTGFFLATRSM
>ath_URS0000CE1AEC_snoRNA_f2_s6
MGGGRELGSVGWQL
>ath_URS0000CE208A_snoRNA_f1_s8
MLDQTTQGKHSDVR
>ath_URS0000CEA166_snoRNA_f1_s2
MATKNQLAGFSTLS
>ath_URS0000CD953E_snoRNA_f2_s10
MSGNGMKSLDLGVK
>ath_URS0000D00164_snoRNA_f3_s38
MNNSKRKSRTKAEY
>ath_URS0000CF5024_snoRNA_f1_s11
MPHDNTHVSSLSYL
>ath_URS00007D2C49_snoRNA_f3_s4
MMKVLQLDVWLSII
>ath_URS0000A76E09_snRNA_f1_s1
MITCGFSSKVLDQTK
>ath_URS0001BC8613_snRNA_f2_s1
MSKENKASGENRSRR
>ath_URS0000010B38_snoRNA_f2_s1
MMIQILPTLFDKPMI
>ath_URS0001BC6AE6_snoRNA_f2_s1
MMDLGSSPSSEILTS
>ath_URS0000D33FA1_snoRNA_f1_s6
MLPFLWHESHFETNS
>ath_URS0000D3579F_snoRNA_f1_s2
MLLTASNWLPSPSWT
>ath_URS00006495B8_snoRNA_f1_s1
MEVMTISPNDRIRLY
>ath_URS0000CD953E_snoRNA_f3_s3
MNQGLLAFLGHRSPV
>ath_URS0000D47781_snoRNA_f2_s18
MILRPNMSLASDGLK
>ath_URS0000D47781_snoRNA_f3_s2
MSSGAWLAFPWSSLT
>ath_URS0000CE1F88_snoRNA_f1_s7
MEISRTKMLKKAGIG
>ath_URS0000D3D633_snoRNA_f2_s2
MELAPLTSLQKVQKA
>ath_URS0000653107_snoRNA_f1_s2
MRRRVKKARDVSSFH
>ath_URS00005675F6_snRNA_f1_s2
MTTLSKSPTRTRWLSP
>ath_URS00007BC9CC_snRNA_f2_s1
MGWLARPTLQITIKNN
>ath_URS0000719A58_snRNA_f2_s1
MKIRGLGWWLPALEVR
>ath_URS0000CDCFCE_snoRNA_f1_s3
MTCLNKLVIEILRGTT
>ath_URS0000CDCFCE_snoRNA_f3_s2
MLQFEDENTLTMGQRL
>ath_URS0000CDDE11_snoRNA_f3_s2
MNLTTLITLNLFRFCI
>ath_URS0000CDDE11_snoRNA_f3_s3
MISVISGFVFLRMLLE
>ath_URS00006C6A8D_snoRNA_f2_s1
MLPCFTEGFSILLCES
>ath_URS0000D05D0F_snoRNA_f3_s21
MFSNLPIPLTFISSGT
>ath_URS0000D33FA1_snoRNA_f2_s17
MQHSTSYNLCTFYDQL
>ath_URS0000D4BE89_snoRNA_f2_s1
MFSLCSSFMSSTMMCE
>ath_URS0000D3705A_snoRNA_f3_s3
MVENYTISFGQFLGCV
>ath_URS0000CEA166_snoRNA_f2_s7
MPQSSMISVDCHFRTH
>ath_URS0000CD953E_snoRNA_f1_s17
MQHACKTILNMQSDDR
>ath_URS0000CF5024_snoRNA_f3_s5
MNNSWSDQQGCDRVLK
>ath_URS0000D31BB9_snoRNA_f2_s5
MDGEIQVYCSEAVGRD
>ath_URS0000D23425_snoRNA_f3_s8
MFLACSTFMLSVLMSE
>ath_URS0000D23425_snoRNA_f3_s17
MSYWKSWQKKIILIVL
>ath_URS00007D2C49_snoRNA_f3_s3
MCHNSLKLLLKKNRRY
>ath_URS00003CE934_snoRNA_f1_s1
MISFFLRILRPTSVSE
>ath_URS0000A769AB_snRNA_f2_s1
MSQPYSFSSRASQPFQS
>ath_URS0000CE669C_snRNA_f2_s2
MRCTTARAWLNPPILKS
>ath_URS00000121A3_snoRNA_f2_s1
MNENVMHHSDISADNHL
>ath_URS000035F1B7_snoRNA_f2_s1
MMIIIKQMGNLRLIILH
>ath_URS0000337500_snoRNA_f2_s1
MMMGILEITMRMYSSLF
>ath_URS000007F98A_snoRNA_f3_s1
MELPSELISLMLKTLAN
>ath_URS00006928A3_snoRNA_f2_s1
MILDATLDINKCTCFAY
>ath_URS0000D05D0F_snoRNA_f1_s18
MVPYRIGLSNRGSLKND
>ath_URS0000D05D0F_snoRNA_f2_s20
MVMVVSDDTRPGGRVTW
>ath_URS0000D33FA1_snoRNA_f2_s18
MFPNAETHLHHFWLKHC
>ath_URS0000D469E8_snoRNA_f3_s14
MCTEATKSSEIIMMVGF
>ath_URS0000CE8F7D_snoRNA_f3_s7
MCDSVQFPYNTNMSMQL
>ath_URS0000CE8F7D_snoRNA_f3_s8
MCKETIKSSQIIKMVGF
>ath_URS0000D0FA7D_snoRNA_f2_s10
MQFSLPFFSIEMKLQSG
>ath_URS0000D0FA7D_snoRNA_f2_s17
MRGFVVVESLVVATLIL
>ath_URS0000CEA166_snoRNA_f2_s8
MQLFINPLAQDCSYCVI
>ath_URS0000CEA166_snoRNA_f3_s10
MKGNGKWSFLEAAFNFL
>ath_URS0000D00164_snoRNA_f1_s31
MLKTCKIHTYQATPSNL
>ath_URS0000CF42DF_snoRNA_f2_s21
MGPPLAVHETCCFESWR
>ath_URS0000AF2027_snRNA_f1_s1
MSQTLAIVQRMGDSGKPR
>ath_URS00000A0021_snoRNA_f3_s1
MKSVSVKVGSFAFLQFIW
>ath_URS0001BC19CA_snoRNA_f1_s1
MCEWFHHELKNFIWHFII
>ath_URS0000CDDE11_snoRNA_f1_s3
MWRFGHSVQRPKDVQMDV
>ath_URS0000CFBA69_snoRNA_f1_s1
MMCMIEYKKLNRNRILKA
>ath_URS00007BCEE3_snoRNA_f1_s2
MKIHSKGKQFQFMYYTII
>ath_URS000062EC1E_snoRNA_f3_s1
MMRTLPVVVLKPLPSFRE
>ath_URS0000686A33_snoRNA_f3_s1
MVRALSSVALEAFPCFRE
>ath_URS0000D33FA1_snoRNA_f2_s21
MQGDSMSIFFWILNCFAW
>ath_URS0000D4BE89_snoRNA_f3_s2
MSEPLIPEILGSVPRYWF
>ath_URS0000CFB23A_snoRNA_f1_s4
MTSWTGFFLASKACALPC
>ath_URS0000CE8F7D_snoRNA_f3_s6
MNWQRRQIDKQVFQACLC
>ath_URS0000D0FA7D_snoRNA_f3_s8
MYQPYPLPSLSHSLCAPK
>ath_URS0000CE208A_snoRNA_f2_s15
MSIFVHIFIFLVVFDAFG
>ath_URS0000CFD4FF_snoRNA_f1_s3
MLYLMDESSLLRLCNVIS
>ath_URS0000CFD4FF_snoRNA_f2_s3
MLTTSNFNRSQESKLSVV
>ath_URS0000D47781_snoRNA_f1_s13
MITGNQMDKRFLRMGVIE
>ath_URS0000D47781_snoRNA_f3_s16
MRYDQKALSQAKQKVGWF
>ath_URS0000D47781_snoRNA_f3_s23
MCLALLDDFYHMSELICC
>ath_URS0000D47781_snoRNA_f3_s24
MDKCMWLHYLVTIKFGDV
>ath_URS0000CF42DF_snoRNA_f3_s12
MNKGCKRGFEKVCNKRFW
>ath_URS0000CF5467_snoRNA_f1_s1
MMSFSYTESVSEGVLRFI
>ath_URS00003DFE32_snRNA_f1_s1
MSKTSHIVQLKIEALFIYW
>ath_URS00005675F6_snRNA_f2_s1
MSLIDMFAFAYRCVKSLFF
>ath_URS00007C36AE_snRNA_f3_s4
MSGDSSCETWQEKIGRWEC
>ath_URS00000121A3_snoRNA_f3_s1
MSCTTLILVLITISNPYFL
>ath_URS00003C78F7_snoRNA_f1_s1
MTLYTTASVTEFVLCLLCG
>ath_URS000003508B_snoRNA_f2_s2
MTSPMKSIHKIVGTNEAFV
>ath_URS00004851EA_snoRNA_f2_s1
MMIIISKYLRTPSDTVYCV
>ath_URS00003C5A2F_snoRNA_f1_s1
MSALYDRILPEPSYIDSFF
>ath_URS00003C5A2F_snoRNA_f2_s1
MRSHLCLRFMIEYFLNPAT
>ath_URS0000CDB9D9_snoRNA_f2_s1
MSVDMNWVGCYDCKSNSSY
>ath_URS0000D146AC_snoRNA_f2_s1
MFFVLFCWITVMGLMMMMQ
>ath_URS0000CE8C96_snoRNA_f2_s4
MVYVSEKLVRLGGSTPHAM
>ath_URS0000D2E92C_snoRNA_f3_s18
MGLRFVIDVLWTLSLLLAI
>ath_URS0000D469E8_snoRNA_f2_s17
MGRVEDQVGGASRSICCFI
>ath_URS0000CFD4FF_snoRNA_f3_s3
MMRHSKRETNMISCISVMI
>ath_URS0000CE1F88_snoRNA_f1_s5
MIVRRLFYQSSCPMPELQD
>ath_URS000054229E_snRNA_f2_s2
MTHSLRPVTIVFGFTLQMYI
>ath_URS00005675F6_snRNA_f1_s1
MILSRSIIELQIDNYKNVDP
>ath_URS00005675F6_snRNA_f1_s4
MRKESIFLNVPHRQVREHWS
>ath_URS0000D29606_snRNA_f3_s1
MKIKTNDGRGCANANPLCHK
>ath_URS00005DF0CD_snoRNA_f1_s1
MMILLGFPFRSLWVMQSPSF
>ath_URS00004A59B7_snoRNA_f3_s1
MHSSNDLHDYYSVAQSFAPI
>ath_URS000041D29B_snoRNA_f2_s1
MTRKFQAQQTGIRRFFQFIG
>ath_URS0001BC0C1C_snoRNA_f2_s1
MMIKTIILADFSEVFLKSMI
>ath_URS0000CDDE11_snoRNA_f3_s7
MEAANTRFHHHGLVNNHNKP
>ath_URS00007BCEE3_snoRNA_f3_s1
MALNNLCDLIRPKNCSIELS
>ath_URS0001BC1C34_snoRNA_f2_s2
MQKCRKRELLNQQAARQPSG
>ath_URS0000D29CF6_snoRNA_f3_s5
MVYQWRIHSTTLMNSIGCAT
>ath_URS0000D33FA1_snoRNA_f1_s3
MSKFRSFTAHIALYSSSTGR
>ath_URS0000D146AC_snoRNA_f1_s1
MFFFTYELMMKKNNYLSGFQ
>ath_URS0000D469E8_snoRNA_f2_s10
MLKGMVQFNSPTNTNMLMQL
>ath_URS0000D3579F_snoRNA_f3_s5
MDTRPHSLLPDNWVVEYKGE
>ath_URS0000D3705A_snoRNA_f3_s2
MIIWISWRGCIVRLKLVVRR
>ath_URS0000721C90_snoRNA_f3_s1
MMRAVPLIFLEANPCFFDFV
>ath_URS00006F0781_snoRNA_f3_s1
MMRALVGVTLETPSCNHPRW
>ath_URS0000CE1AEC_snoRNA_f2_s2
MKKGVVSGDLLILSTLLICL
>ath_URS0000D47781_snoRNA_f3_s3
MTPIKISNPGTSLCESNDIS
>ath_URS0000D25D70_snoRNA_f1_s1
MVNSLRYKKSERCSSFRSKY
>ath_URS0000CF42DF_snoRNA_f1_s4
MTCRGVDRRLSTIDQGARPC
>ath_URS000054229E_snRNA_f2_s1
MIAVDFNFDKILSTKEKVACH
>ath_URS00003DFE32_snRNA_f1_s3
MGVVNFLHIHWMENNGFSFRE
>ath_URS00005675F6_snRNA_f1_s6
MRCTTARAGSTRQLTSQILSL
>ath_URS00007C36AE_snRNA_f3_s2
MGFGFAQPLSSISVIIITYVP
>ath_URS00003FCB6C_snoRNA_f2_s1
MMKNWRRCPRLTGERRSKRPP
>ath_URS00003F7301_snoRNA_f3_s1
MACDAILVVVYPDLFAFFHAF
>ath_URS0000CDCFCE_snoRNA_f2_s4
MNRTSYMQLFSFKNFEFYLVL
>ath_URS000062431E_snoRNA_f2_s1
MLHRRIRLVVVGILVACSSKS
>ath_URS0000D33FA1_snoRNA_f3_s7
MVRCAIFNAFLIYYLHVKLLQ
>ath_URS0000CE8C96_snoRNA_f2_s14
MRPLLISKLLFWIAGGAIPFL
>ath_URS0000D0FA7D_snoRNA_f3_s21
MYPSMVLTLVLRASIFIFRSL
>ath_URS0000D07A6F_snoRNA_f3_s7
MSMVLESMAERMNRERQAFLG
>ath_URS0000D47781_snoRNA_f3_s17
MLKSIPTLQPIPWGRVRYLWN
>ath_URS0000D47781_snoRNA_f3_s21
MQNRPKYVKHTKTTPNEMECG
>ath_URS0000D23425_snoRNA_f3_s20
MNLGSRSSQLQMTGLNSRGLS
>ath_URS000054229E_snRNA_f3_s2
MWDVNLKRFIVLLTFVFSGLMK
>ath_URS0000D0F27A_snRNA_f1_s1
MSFVILCNPFLSEVKDDPSMIV
>ath_URS00005D4BCC_snoRNA_f2_s1
MMILRLLFHWLSEIPAVRDRDL
>ath_URS000072B44B_snoRNA_f2_s1
MVLYTETELWIDMSAISDFFPD
>ath_URS00007F585C_snoRNA_f1_s1
MIEAEQSERIDFSFLRKSKPIF
>ath_URS0000A767ED_snoRNA_f3_s1
MAASFCDWSVCHQYKYLVGSLF
>ath_URS0000D025A8_snoRNA_f3_s1
MFVNGYDEMAIMFCDTQSDLRD
>ath_URS000045393B_snoRNA_f3_s1
MVRMTKKSFGFPLNSSGKHVII
>ath_URS0000D29CF6_snoRNA_f2_s9
MKLLTPSPSAMIESCQLDLSLI
>ath_URS0000D4BE89_snoRNA_f3_s7
MQLLTPSLSARIESCQLDLFLT
>ath_URS0000D2E92C_snoRNA_f2_s11
MGFLEFWWRLKSSRLNGTEVCH
>ath_URS0000CE07AE_snoRNA_f3_s2
MFCFELCLLMVSIWYQRLFMWQ
>ath_URS0000CE8F7D_snoRNA_f3_s10
MANRRKVDTHDDRFKNRVNPLS
>ath_URS0000D23425_snoRNA_f1_s6
MGSKNSGPLRGTLTRQQCGRGW
>ath_URS0000A76B8D_snRNA_f1_s1
MGELGCHFEVYRNDELTVEELKR
>ath_URS0000D29606_snRNA_f2_s2
MTQALPHGKTLSIAPQRYVQCGH
>ath_URS000080915A_snoRNA_f2_s1
MCNYVSRFMYEFSRLCTTGTFLQ
>ath_URS0000A77483_snoRNA_f2_s1
MNSINAAIDRRISESRLAGRMAF
>ath_URS0000418A08_snoRNA_f1_s1
MLFLFRCGHKSKPIDLFFASSCK
>ath_URS0001BC58C5_snoRNA_f3_s1
MMMKQDYHQTLRGFSLVDVNFFL
>ath_URS0000D05D0F_snoRNA_f1_s15
MQIIDISTPPNLVFACPQANKKT
>ath_URS0000D05D0F_snoRNA_f3_s10
MAMRPLLISKLLFGTGGGTMPLR
>ath_URS0000D2E92C_snoRNA_f3_s24
MTDLGWVCNCCTLCCSRLGSEHN
>ath_URS0000D0D8A1_snoRNA_f1_s1
MASFTNSEGLNMVPLGIMALTQY
>ath_URS0000CE8F7D_snoRNA_f1_s7
MTIDSKIGSIHSRDRDPHNSTTS
>ath_URS0000D07A6F_snoRNA_f1_s7
MLCDSSIFFSKAMAPVACPWMIC
>ath_URS0000666B7C_snoRNA_f3_s1
MRAFGLITLSALKLHRSFHFASE
>ath_URS0000CE1AEC_snoRNA_f2_s1
MTYGCRIILCHIVFLKQEDFSTT
>ath_URS0000D47781_snoRNA_f1_s15
MSILVIEYVIDQTGLQGLRLAIE
>ath_URS0000D47781_snoRNA_f2_s10
MTDLGWVCSYCTPCCSHLDYEHI
>ath_URS0000CF42DF_snoRNA_f1_s7
MEILTKVQVDLTHLHIDKSARSC
>ath_URS0000CF42DF_snoRNA_f1_s9
MNAARLELIKSQSLCNRQRHQTN
>ath_URS0000CF78F2_snoRNA_f3_s3
MGVYQLLVSQCFQMQKPIFTTFG
>ath_URS000033C1BD_snoRNA_f2_s1
MMRNQINLRTPSDTDSVYENDIIF
>ath_URS000008B12D_snoRNA_f3_s1
MMRALVGITLKTLSCFTEAFTSFL
>ath_URS000018239A_snoRNA_f1_s1
MRPFFNYLSNPISYLFLWFCFWLI
>ath_URS0000514BC4_snoRNA_f3_s1
MLDETSELLGSTSVYIRSLYRAIR
>ath_URS0001BBF6A7_snoRNA_f3_s1
MMRTLVNVTHETLQCFTEAFTSLL
>ath_URS0001BC5797_snoRNA_f3_s1
MMRALGCITLKTLPFFTEAFTSLL
>ath_URS0000CDDE11_snoRNA_f2_s1
MSDLRIPKICRLDQEIGLSAYWLW
>ath_URS00002233E9_snoRNA_f3_s1
MMRALVDVTSETLPCFIEAFTRLL
>ath_URS00002D66A1_snoRNA_f3_s1
MMKALVGVTFETLSCFIEAFTSLL
>ath_URS0000CE53A1_snoRNA_f3_s1
MEDPLDHLDEFDRLCKPNKDQWCQ
>ath_URS0000CE8C96_snoRNA_f3_s13
MIGSPDSLADKVEWLVECVLECAG
>ath_URS0000CF5024_snoRNA_f3_s9
MRMRHFNSFHHFKWNYLRGCQLVS
>ath_URS0000D47781_snoRNA_f1_s7
MILSSLSLRAFISLWCLSSVLELV
>ath_URS0000D47781_snoRNA_f2_s6
MSLVFAASVFLAKGVAGGACGRVG
>ath_URS00006B7806_snoRNA_f3_s1
MSREAPMLHRSFHQSSVRNQKSHF
>ath_URS00006E7A58_snoRNA_f3_s1
MRTLSGVAFKPLPSFIESFIVFFV
>ath_URS000065204F_snoRNA_f3_s1
MGALSGVAFKPLPSFVESFIIFSA
>ath_URS0000D162A1_snoRNA_f1_s1
MSFFRLQALRKQVQVYSLNSNRFQ
>ath_URS0000D29606_snRNA_f2_s1
MWDSIYPKTNIKRLSKFSISDQQDN
>ath_URS00007E56A4_snoRNA_f3_s1
MMITYNPSSMRPFVVKEYNYVHTFI
>ath_URS0001BC37AB_snoRNA_f2_s1
MEEKIQIEIEGEIHLIKCFFFPFLI
>ath_URS0000CDCFCE_snoRNA_f2_s9
MVDCIKILEIMVNFIIFPILIALRS
>ath_URS0000D184E0_snoRNA_f1_s7
MATIMKIMTEASAPALILMRSTAGK
>ath_URS0000D184E0_snoRNA_f3_s2
MINWNSTQAFPHPEGVRWNVRSTSS
>ath_URS0000D05D0F_snoRNA_f2_s11
MGFVSKRERKQSELEAILTDSIDLC
>ath_URS0000D33FA1_snoRNA_f1_s28
MLIEFAYSRGVPGSKRQQEKHTVSN
>ath_URS0000D2E92C_snoRNA_f1_s17
MVLYVGRMGFLQVTRLVIEYGLLIL
>ath_URS0000D469E8_snoRNA_f1_s7
MLSIQQRCVLYIPDELLGGRCSNLS
>ath_URS0000D07A6F_snoRNA_f1_s5
MLSVQQRCVLYGPDELLGGVAGATI
>ath_URS0000CEA166_snoRNA_f2_s2
MTGFSIEEVERSRANRGLEGCSVSP
>ath_URS0000CF5024_snoRNA_f3_s2
MLLDTASNGNFLNKDIEDGWELVEN
>ath_URS0000A76E09_snRNA_f1_s2
MLPLSFFLQLVPPLNSQGPSHQTLFF
>ath_URS0000A7718A_snRNA_f3_s1
MVGISSDRDGVDLRVLTLRLSTFEWI
>ath_URS00007C36AE_snRNA_f1_s1
MVENRTREKNLPGLDGVNSGSRKRVA
>ath_URS00006B4FC1_snoRNA_f3_s1
MGAPRGVAFKPLPSFTESFIVFLVET
>ath_URS00006FCC3D_snoRNA_f3_s1
MEALSGVAFQPLPSFTESFIVLLCEA
>ath_URS0000D05D0F_snoRNA_f1_s10
MTNEIKRGISITWKNRELQVAEAKAA
>ath_URS0000D05D0F_snoRNA_f1_s12
MVECGQVVWRSGTRPGGRVMSSSGLS
>ath_URS0000D2E92C_snoRNA_f1_s6
MQLNDHSVFVEFIFKNFQIFLFFSMT
>ath_URS0000D2E92C_snoRNA_f1_s16
MSGGGVLLLNGRMGCNARYDVGNVIR
>ath_URS0000CE8F7D_snoRNA_f1_s3
MGALSSVALKLLPSFTKSFIVFLVET
>ath_URS0000CE1AEC_snoRNA_f3_s2
MFYSAAPLLLLQPVIRDFSKLFRFRI
>ath_URS0000CD953E_snoRNA_f3_s14
MMTNGCSKHAKYTLINHMHAYSLRLN
>ath_URS0000D00164_snoRNA_f3_s43
MDAQNMQNTHLSGYTIKSLRSKKNIG
>ath_URS0000D47781_snoRNA_f2_s5
MCFSRRALYFATRTFLKRPGNGSRGL
>ath_URS0000D31BB9_snoRNA_f1_s12
MMMVSERIMLTLSTVHFLLDKCEESS
>ath_URS00006B9E86_snoRNA_f3_s1
MGALSGAAFKPLPSFLESFLVFLVKT
>ath_URS000068CC84_snoRNA_f3_s1
MGALSGITFKPLQGFTDSFIIFLCDA
>ath_URS0000CF78F2_snoRNA_f3_s16
MQSSGGDGDTRHPGRVIRSSRGLAMG
>ath_URS000067251B_snoRNA_f3_s1
MGAMSGIAFKPLPSFTECFIVLLGKA
>ath_URS00002CF2FA_snRNA_f1_s1
MTAKEHPLKNEAIKLSTYKLFILLFYL
>ath_URS0000A76FF1_snoRNA_f1_s1
MQGTNREKGTQLVLYFGFLRFFCWVVQ
>ath_URS0000AF953D_snoRNA_f2_s4
MLLFLVRFKPCDDDSNEFEWCRLVFSC
>ath_URS0000CFBA69_snoRNA_f1_s6
MDLKSLSNVSLLEDTKAKPHTDFSYTI
>ath_URS0000D05D0F_snoRNA_f2_s2
MTIEKQSYLLFLSNILLVIASFGRKWI
>ath_URS0000D05D0F_snoRNA_f3_s8
MFFKSESGVVEAGCCFCCVNPGGGSCC
>ath_URS0000D33FA1_snoRNA_f3_s19
MTQYHHPLHFLNSLHNQVFQKLVRVWD
>ath_URS0000D0FA7D_snoRNA_f1_s10
MRHVLAQADEVDSSSLSLVLKFAVVAG
>ath_URS0000CE208A_snoRNA_f2_s7
MDKHLAPWKLLRSYLNCTTSWNATTMT
>ath_URS0000D47781_snoRNA_f3_s6
MEAEVCKAVAQSLCLWSLQLPFFWQRE
>ath_URS0000D23425_snoRNA_f1_s15
MRTRSTGNQNLLFNDNIDRIARELRER
>ath_URS0000CF78F2_snoRNA_f1_s13
MQKTDYQAETNKHSTNTTRCRALGVVE
>ath_URS0000A76B8D_snRNA_f3_s1
MWFLLLQYKQNFELYIFSTVYGRARVPF
>ath_URS0000B1B390_snRNA_f1_s1
MVHISDIKLIRTDTTLDLSQKAEKGMLR
>ath_URS00007BC9CC_snRNA_f1_s1
MAKSRHMADIISGTTHGLARSADPPNYN
>ath_URS000024FF32_snoRNA_f3_s1
MIVAWYCARKLNHGFQMSVPALSSLLVL
>ath_URS0000CFBA69_snoRNA_f1_s9
MRYATLSQGIGRLERLLTLSVCSYCLHS
>ath_URS00006959B9_snoRNA_f3_s1
MMQAVPLILLETNPSGFESFSWTLGEGR
>ath_URS0000D33FA1_snoRNA_f2_s10
MRIQQLEAPSQLLHIFPERHPTFGWRNI
>ath_URS0000D4BE89_snoRNA_f1_s8
MEITMRTATEPSEAQLIMMINTGRRSKR
>ath_URS0000D469E8_snoRNA_f2_s15
MLDLGDRIKRVLQSVRVCVYAPSDQLVE
>ath_URS0000CFF6F2_snoRNA_f2_s11
MLTMTGLIEVEEESRNSLLSCQLRLSNF
>ath_URS0000CD953E_snoRNA_f1_s19
MDAQNMQNTHLSIICMLTHLDLTNQNSV
>ath_URS0000CF5024_snoRNA_f2_s6
MKILQKKFQILDHNIGVKAQEYDLAVSR
>ath_URS0000CF42DF_snoRNA_f1_s12
MLPGNSLAFTSLAITTGFEVACCSLSSR
>ath_URS000049D13B_snRNA_f1_s1
MKPCLTQFYMSQSISASIHRAEKVPPFLL
>ath_URS0000D05D0F_snoRNA_f1_s2
MVFPISKGLWVLHPFLKPQSLSVLRPCLS
>ath_URS0000D07A6F_snoRNA_f2_s5
MVQMNCWVGWQVQQFELNPPLLELYCPQY
>ath_URS0000CE208A_snoRNA_f2_s4
MLKKAGNWLRTLLNQMAITTRTAIGPSEA
>ath_URS0000CE208A_snoRNA_f2_s11
MLLSKTKKKFSFLILTSPHFHFLVDIRKS
>ath_URS0000D00164_snoRNA_f1_s21
MTGRVVGQVTLSSGSSSGCSSDWSSGLSA
>ath_URS0000CF5024_snoRNA_f1_s10
MTNLSPIKSTGFQPPPKLQKAHAVSTCSP
>ath_URS00008013B1_snoRNA_f3_s2
MHPVKSPNPRSVKHELVSGSKPPDPFTVGY
>ath_URS0000D33FA1_snoRNA_f3_s1
MYTSAGSQVQQKIFKILYSNGLYTRSPGLR
>ath_URS0000CE8C96_snoRNA_f1_s18
MVITWCISNTNVGRAILLILFVSHFEWLLR
>ath_URS0000CE8F7D_snoRNA_f2_s7
MEERGLRNNLPKSIGRQANPLVESTNLWNS
>ath_URS0000D0FA7D_snoRNA_f1_s1
MNSTLFLSFKLFPTHRISTHLVLSSPDNAN
>ath_URS0000CF7A66_snoRNA_f2_s25
MQIIDISKVHDAFKFTEKEICPRRLPYLHY
>ath_URS0000CF7A66_snoRNA_f3_s6
MVSSCSSDFFLRFRKSGVEAVLGLAIEFEG
>ath_URS0000CFD4FF_snoRNA_f3_s2
MRMICLLRATSIGLKNQNCLLFNVVFDGRI
>ath_URS0000D44A4C_snoRNA_f2_s4
MLKDLPVMINGVEGSTNFVVLDMEVEHKDP
>ath_URS00003B88E1_snoRNA_f1_s1
MMNGKNSLILREERSAQSLLRLLGSSLFYTI
>ath_URS0000D0FA7D_snoRNA_f1_s7
MRPSLAWTPPLLQPTRTPKPSCLLQFPLEQP
>ath_URS0000D3705A_snoRNA_f2_s7
MKYVTGSPLEIPSDDYTWKKLQNQLDRWRSS
>ath_URS0000CE208A_snoRNA_f2_s2
MVLVKTDSCSVCSHSPWATKHTSGRRICPMT
>ath_URS0000CF78F2_snoRNA_f1_s9
MSSLSFSALISFLCLSSESAVPLTVLSQSSL
>ath_URS00007C36AE_snRNA_f3_s1
MRSKNGREPDARKKLTWTGRSQLRIKKTSGLG
>ath_URS0001BC3E4C_snoRNA_f3_s1
MMMLSQIRYVLQEAFFCGTLFSRWCASCCSAS
>ath_URS00006F7BDB_snoRNA_f3_s1
MMRTLRLITFEALPCFTESLIICLCETGDIIP
>ath_URS00006CF2D6_snoRNA_f3_s1
MMRALVGITLETLPCFTEAFHQPSVKSQRSHF
>ath_URS0000CEFB82_snoRNA_f3_s6
MTIIMKILTEASTPVLTLMTSTVETWKLSMTN
>ath_URS0000D33FA1_snoRNA_f3_s10
MTKEASDVLHRFRWLQLHHHFNFSFVNLYTLL
>ath_URS0000D2E92C_snoRNA_f2_s4
MEDFLWWREVDVVSHRDGCHFTEWEKKSCFAC
>ath_URS00006D4F69_snoRNA_f3_s1
MMRTIVFVVLKSFSCFIEGFDRSLLESLQLVP
>ath_URS0000D00164_snoRNA_f3_s1
MYSSARSPGATEDFQNFVLQRAVHSISRSSVE
>ath_URS0000CF42DF_snoRNA_f3_s9
MRLSTSLHIPKACMVDLWRYLVPSKLSSMRYW
>ath_URS0000CEFB82_snoRNA_f2_s7
MSGIHSTAVMAATKEKRSSTHRAELRHNKEILQ
>ath_URS0000D4BE89_snoRNA_f1_s9
MTSWTKFFLASRGMCTSLLMTTSIKSKMGRGTS
>ath_URS0000D3683D_snoRNA_f1_s1
MEQILLPDVCFVAQGEWKQTELESVFTDTIDFC
>ath_URS0000CD953E_snoRNA_f1_s1
MSNRPISQDQGDIAVFILVENQPLSYCEWHEIY
>ath_URS0000CF5024_snoRNA_f2_s7
MLCPLVAHDTELKDQQPILDHKARDLKDPILPT
>ath_URS00003DFE32_snRNA_f2_s4
MMKLCPIQEVGQCSCLRLWFGPHINSFITFWVEG
>ath_URS0000CEFB82_snoRNA_f3_s9
MIESCQLDMPLPLSLGTMKFKKGRILFTMKFQLI
>ath_URS0000D33FA1_snoRNA_f3_s24
MLSLKRRFWLHVDRVRIQQRCTWIKKTTRKTHSK
>ath_URS0000CFBA69_snoRNA_f3_s12
MESVRMASSSDCFLSLLETKAHQWEKSLPQGSITS
>ath_URS0000D05D0F_snoRNA_f1_s4
MGVGACKVGERRRCLWFWRQLVFQQEEMLQELVVE
>ath_URS0000D05D0F_snoRNA_f1_s6
MEQRAWVDSAAVKGKLGPAGLQRLYFCKTDWDGSA
>ath_URS0000D05D0F_snoRNA_f1_s9
MWSSNWSSNRQDMKQLYSTAQSVARHWVWSSKLVE
>ath_URS0000D2E92C_snoRNA_f2_s2
MWLRHLLVIVLDRNPSRLFSTTLTCSPPRHYPTLA
>ath_URS0000D23425_snoRNA_f1_s19
MPMRFRSISQSHAALCCQKIGVHSIQILQYIPHPS
>ath_URS0000CF42DF_snoRNA_f1_s5
MLPSLSQALLLLQLARTPRPSCLLLFSLEQPQKDP
>ath_URS0000A7779E_snoRNA_f1_s1
MSDATSTVAIFGNDPRCYIGHRQMYVFRLLIGTCGS
>ath_URS0000D2E92C_snoRNA_f3_s6
MSSGGLSLVIALVDVVQLIAFCMLSMALTHLWMILS
>ath_URS0000CEA166_snoRNA_f2_s26
MQKTEAITELLKSLDHNRLMPEVGCGRVTGRVINRI
>ath_URS0000D05D0F_snoRNA_f3_s11
MLFGCTCSSTTAAIVSVSVCVLSWRAIRSMLSLNRRF
>ath_URS0000D33FA1_snoRNA_f3_s20
MTGRVVGRVKLSSGGSSDCWSDRSSGCSSDRSSGLSA
>ath_URS0000CE208A_snoRNA_f3_s10
MLDQLLPPTTRRSLQLVPKAHARPNNSRQALRCQMIG
>ath_URS0000CE8F7D_snoRNA_f1_s8
MKHGRAGFKKQSTKVNRQTSQSLGRVYKSLEFVGQTSI
>ath_URS0000CF7A66_snoRNA_f2_s10
MSSRQLSIMADGDSVSGGVFLRVLYGLSWKSCYFWSRS
>ath_URS0000CE208A_snoRNA_f1_s9
MARQSHTRVNTYCERAKGSNQGAQWKSQPSTTQHQGRP
>ath_URS00003DFE32_snRNA_f1_s4
MRTYDEALSHPRSWPVFLSQIVVWPSHKQLHNLLGGGLT
>ath_URS0000A77455_snoRNA_f2_s1
MALSQTRVLVGFIRNSRATFCMVPTLFISFLSRLEAVLI
>ath_URS0000CEFB82_snoRNA_f1_s6
MDFFSEGTSIHSTTEQSKTLDLVLASPRQEITRPRCWPQ
>ath_URS0000CEFB82_snoRNA_f3_s3
MKASVKFGNALRVIKPNALIMDLSKFLFSAHSTKASCVR
>ath_URS0000D2E92C_snoRNA_f1_s22
MLSWQLSLMSDSDCVCSGVLLRVLDCFSWKLAWVVCNRW
>ath_URS0000D1B8BF_snoRNA_f2_s1
MALPTLVLEMHHVITVRGRELHLLLSRTTISRLRVVSSR
>ath_URS0000CF42DF_snoRNA_f3_s15
MLVRQAKQRSRVQSPVLILVSKPPLLESHCPQWQKYSLW
>ath_URS00003CE934_snoRNA_f2_s1
MATKHHWSRPYLNRICSIGSYLCFLDFSRDRPLTLVDEP
>ath_URS0000A7652F_snRNA_f1_s1
MNVHFPQDEISRAEAYNIVNANNQYARPSNGEPLRALIQV
>ath_URS0000D410C2_snoRNA_f3_s2
MSFTVFGGCSCIITSTFPLSTSIPFSDILWPNTMPSFTMK
>ath_URS0000CFBA69_snoRNA_f2_s9
MGALQRLSDAMSSSWFLQSFASQHSLQRCPPKDQDASRYRF
>ath_URS0000D29CF6_snoRNA_f2_s10
MGTMMFKKGRLLLRLKSPLLNSTILPVLAISFNPPRKRRPP
>ath_URS0000D33FA1_snoRNA_f1_s26
MLHRSFHQSSVRNQKSHFGVLQFWHWRRILTKKPSYNHPRW
>ath_URS0000D33FA1_snoRNA_f3_s25
MKQRYSIAQSVARPLGGRVPGRVTVRIAETKQQVTGCSKQQ
>ath_URS0000D0FA7D_snoRNA_f1_s6
MIYTMKRSDTSTFRRRGSAQTRPGGLVCTQDHGGGVGVVLG
>ath_URS0000D3D33C_snoRNA_f1_s1
MLHRSFHQSSVKNQKSHFCGLQLWRWRRTLIEKPSCNHPRW
>ath_URS0000CF5024_snoRNA_f1_s9
MRKEELNTQLCNCQGRMLSMMMISVKRRTSQAPSVTFSPLD
>ath_URS0000CEFB82_snoRNA_f1_s7
MMCFVLSTLFQIWSHSGLCDLSLGEGSGSVCYIVYNLESAFI
>ath_URS0000D469E8_snoRNA_f1_s18
MDRVESFLTPSAPENTPKHAMRMQDDPRCLSMQNKLKWCKMI
>ath_URS0000CE1AEC_snoRNA_f1_s14
MLSHLEAVKNYPQKRVRTRTLRTVWIKMGRISVKMEIPLKKQ
>ath_URS0000CF5024_snoRNA_f3_s7
MPTTMLMMLNLGQLGPREKQRSIGDLWRKQSEQSPMTGEEKR
>ath_URS0000D31BB9_snoRNA_f3_s10
MESLHSHSITTQPHLHSISPPSLDITSITRYHLHHSTLFSPP
>ath_URS0000D33FA1_snoRNA_f2_s23
MLMLAKKNPVQLVIQRFDLLPVFVIRVSCSSDGPITVFVIIAI
>ath_URS0000D4BE89_snoRNA_f2_s5
MGAFQRLHQPMPSSWLQESLSAQHSLQRSSTTDQNASGYRQQW
>ath_URS0001BC1C34_snoRNA_f1_s1
MSNYSDIVFNAKVQKERAVKSASGQTTVGIDPQVKRIDSSAFSY
>ath_URS0000CE8C96_snoRNA_f1_s16
MMRAFVGVTLETLPCFTEAFTSLLYKARDLISESCSSGIGEELW
>ath_URS0000CE8F7D_snoRNA_f1_s1
MLVLPFLNFIVLSDLFCWLVVDQFPFTTECDCVCIFLGILNGLS
>ath_URS0000D23425_snoRNA_f2_s2
MIQLMSISNWYHESTQIKAKRRQKGVWVKPMILRRPFGGAGPIH
>ath_URS0000D4061F_snRNA_f2_s1
MVGAARTQTPSATNNDVGSSSREDLKHSTLPVCAMEVTSLGHSSS
>ath_URS0000D33FA1_snoRNA_f1_s5
MKCFPPSLITTLGTPNLGKIMVLNNFSTTFASLVGLAIASTHFDT
>ath_URS0000CEA166_snoRNA_f2_s13
MSSYSPSGYQFIFRIFNNCHTSFFRNAVDWRYPSAIRDRVDNPSI
>ath_URS0000CFF6F2_snoRNA_f2_s2
MLLMMMESNLKENIMECFRIHHLLMEIFLLMVETLRTQLLPTLPV
>ath_URS0000D33FA1_snoRNA_f1_s22
MRLTDAPKSHRHLLKANGPKEHGRVNEPGSLSFLGMIFFCMIALHS
>ath_URS00005675F6_snRNA_f3_s1
MVFPSAAIDLKRAHRGRSKIVSNHDDVVKISDKNQMAKPMTYIEPDV
>ath_URS00003A2DD5_snRNA_f3_s1
MWAIGPHDINSIFKGRKPTKIACYLGFRESPMRCTTARAWLIPSTNS
>ath_URS0000D3705A_snoRNA_f1_s6
MMMQERGVNNVTMDFLKYISKMKISLAQQKTIQLINSLFFCGQTSFY
>ath_URS0000D47781_snoRNA_f3_s13
MTLVVVVREVTSTNVGRLLLLINNVSYCIGFCLFSQLASNTIDVIVE
>ath_URS0000D05D0F_snoRNA_f1_s13
MWEEWLQSHSAWGSSMSSGSGSFLPICSQTARNHLKTTQKCNMYAKLS
>ath_URS0000A776F9_snoRNA_f2_s1
MVLIQTRVYVGFIRNSRSTFFMVYMNLSFLLCDTRMLVFLEILEKNVQL
>ath_URS0000CFF6F2_snoRNA_f3_s1
MQTVYILFGRQSPPLVEVTRSCKSEKLGRLQSCIFGTVFHAVKDIYSKE
>ath_URS0000CF5024_snoRNA_f3_s16
MTLPRQGNLLINRENALSRKNPHDTRLTRSGSTRGGRALGWSDHQARVG
>ath_URS0000CE1F88_snoRNA_f1_s6
MRFLVSHKRLVKASMKHGSVSRVTPTNALIMALLKPLCSALFTEESYHA
>ath_URS0000CF78F2_snoRNA_f3_s13
MEFVPLNHRHETTLNLEVVVLDSRRCNSLLLTVITWCISSNNQDVIRSH
>ath_URS0000035E8E_snRNA_f1_s1
MQIRYSICNLLSDLQSYTPSQWLDYLPRTSYIGKSSLFWVFTHENRTRKL
>ath_URS0000D29CF6_snoRNA_f2_s8
MKHMVQQLLQGHASSSMEIAKKLSELHYKLYCSYNDLNAKVEALNTKVNT
>ath_URS0000CF42DF_snoRNA_f3_s6
MKHKVRSSNFSSPSLTWPVVFFGKKALAMQRWRYLSTGLLINELLALDDL
>ath_URS0000CD16B1_snRNA_f3_s1
MRPNIELGNCRALPRREPFQKFSKALDKLRPRRGFGNSFQPAIDAPRLRPH
>ath_URS0000CF78F2_snoRNA_f1_s11
MCALSPKENGNKRSLNPSTLTPLIFVRLQSLSNSSRWSSGSSIGRPWNLFP
>ath_URS0000D05D0F_snoRNA_f3_s6
MSFTYLLESGISARQSTRGIVTSRFFNCFSRRALYFCIMTFLNRPGNGSGGL
>ath_URS0000CF7A66_snoRNA_f2_s4
MKMKMKHGEVELRSSGKEATVRRKKWRNRVPSSSEGESEGGGANGDGCFEVE
>ath_URS0000CE208A_snoRNA_f2_s16
MEVEYTHGGAGRHRGTEVEYPHAGAETEQGGSSMAWEQSHAAIDDQLRSFFE
>ath_URS0000D2E92C_snoRNA_f3_s2
MYSIHEFKNDANMIIISQIQVQIDRERCHDMHRVVSIEHGAVLLQSHSNASEN
>ath_URS0000CEA166_snoRNA_f2_s23
MLIVVAWCIACTYVVWLHLLINNCSHCVCFCLCSELACNTVDVIVEQEILISS
>ath_URS0000D0FA7D_snoRNA_f2_s11
MGISCPLKTQLHEILVVLFNGRLFLSPWVVSSSPCKNYRDLFINLHIFLRCVLL
>ath_URS0000D07A6F_snoRNA_f2_s4
MIPSLLAVERGIRLTDAPKSQRHLLNVNGPREHGRANEPGASSFSWMTFFLYVS
>ath_URS0000CD953E_snoRNA_f2_s2
MIKSLRNFWESGIRVRASATGILNSTSLMFSANIALYFSSNSFLCRLGNESGGL
>ath_URS0000D31BB9_snoRNA_f2_s9
MSSMQETKRHGISSLPLDHHATPPSLDITSITRYHLHHSISPPSLDLVFSSITK
>ath_URS0000CDDE11_snoRNA_f2_s3
MSYKKPKQRQPVISKDQLLWINRTYQLIFKTHLMLINQETLVLVMPQGIITKDKG
>ath_URS0000D47781_snoRNA_f3_s10
MRAFGLITLKALPSFTEAFILLQSESGYLIPESCSPGVREEFCQEGHFAVIPGRD
>ath_URS0000CF78F2_snoRNA_f3_s7
MYPQLNLLNILGKHSSIFICQRFLVTAKKWKLRFVGRRDKDLFFVFNSNWFWRSW
>ath_URS0000D2E92C_snoRNA_f3_s11
MAGLRMELLLDLAELKLVVSPIVFHKDFNSSRANFGFIPVPLGNPNMDSSVLIAMI
>ath_URS0000D469E8_snoRNA_f3_s9
MESGGRVFSQCCALSPKEKGNNLSLNISLVTPLIFVRPQSLSKLSRWSRGFSIGRP
>ath_URS0000CE1F88_snoRNA_f3_s9
MLLDTASNGNFQNKDVEEGWDWLRTLLNQMVITTRTAIGPSEAHLTLMTNTGRRSKR
>ath_URS0000CF42DF_snoRNA_f2_s15
MLLGLNLLNHNLFATDKGIKLTEAPKSQRLLLNTKGPSEQGRVKEPGSPSFFGITFL
>ath_URS0000D184E0_snoRNA_f2_s9
MCRTKEVTTKVSTTSSRAIQICLTGVQMLQTRMTKSTLHSSKINPSPLFIQPRSGVCS
>ath_URS0000CF42DF_snoRNA_f3_s10
MVGSFFLLMVFLLLLVGTIGTSSSTCASSSDASFSISGTSSSATGSDSKTLLPLAIFS
>ath_URS0000CF78F2_snoRNA_f1_s5
MVGFFIASLTSKVILKSLPRFRLIFPFLTSIIAPAVAKKGLPRIKGSLGSSSISRTTK
>ath_URS0000CEA166_snoRNA_f3_s8
MISNGKSQFGAWTIGAVIKASLINLKAVKHSSSNANSVSLHSSLVSGLANLEKSLMNLL
