# Supplementary material for: Protein language model-based prediction for plant miRNA encoded peptides
Source: PeerJ Comput Sci. 2025 Mar 18;11:e2733. doi: 10.7717/peerj-cs.2733 (PMC11935769; doi:10.7717/peerj-cs.2733)
Supplement: Supplemental Information 1 [file peerj-cs-11-2733-s001.zip › pLM4PEP-master/datasets/FRL_data/test_pos.txt]

>pri-miRNA159a_f1_s2_train
MEVELLKVQT
>pri-miRNA159a_f1_s3_train
MDCISQEL
>pri-miRNA159a_f2_s1
MFRVNN
>pri-miRNA159b_f1_s2
MHVTAN
>pri-miRNA169d_f1_s1_train
MDKTIQ
>pri-miRNA172a_f1_s1_train
MASKIW
>pri-miRNA172c_f3_s1_train
MHIIGENTK
>pri-miRNA172e_f2_s3_train
MGVPNFRPRNR
>pri-miRNA319b_f1_s4_train
MKEFVLIW
>pri-miRNA393a_f3_s4_train
MENQKLENNIKINK
>pri-miRNA398a_f3_s1
MTTLL
>pri-miRNA399d_f2_s1_train
MFMKTER
>pri-miRNA776_f1_s1
MTFYFQ
>pri-miRNA779_f1_s3
MSKNIF
>pri-miRNA824_f2_s6_train
MLSITICT
>pri-miRNA824_f3_s9_train
MQWKTATVD
>pri-miRNA835_f1_s2_train
MTNKRFGI
>pri-miRNA849_f3_s4_train
MFSTFFIYL
>pri-miRNA3440b_f1_s3_train
MELIQC
>pri-miRNA3440b_f2_s7_train
MISGSSKTF
>pri-miRNA5634_f2_s1_train
MSILYIQI
>pri-miRNA5647_f1_s17_train
MMLFSD
>pri-miRNA5647_f2_s15_train
MRHFGRSQ
>pri-miRNA5647_f2_s16_train
MIKDNTMEI
>pri-miRNA5647_f3_s3_train
MKINFHSNI
>pri-miRNA5647_f3_s10_train
MEATVPPWNG
>pri-miRNA5647_f3_s13_train
MGLESF
>pri-miRNA5658_f2_s3_train
MKIRIFWSEK
>pri-miRNA5995b_f3_s1_train
MLQCLKLFEG
>pri-miRNA447a_f1_s1_train
MVMAHH
>pri-miRNA858a_f1_s2_train
MGYIRWTSEDGDEE
>pri-miRNA157a_f3_s1_train
MIDFSLSGEKSFRCSLCVYK
>pri-miRNA162a_f3_s1_train
MSFFFLVCYSCYMLFKYDF
>pri-miRNA164a_f2_s1
MVWFFCLT
>pri-miRNA319a_f1_s2_train
MYKHTLGRILHMFIHLILAVLN
>pri-miRNA319a_f1_s3_train
MIQLASDSFIQIPSRQNSN
>pri-miRNA319a_f2_s1_train
MRSRVSLFSFKFCCIFF
>pri-miRNA393a_f3_s3_train
MHVSTAKSSYNFTSYSLITI
>pri-miRNA414_f1_s2_train
MICLLTFLLGYTVFLN
>pri-miRNA447c_f1_s1_train
MNSYLVSASSFYQHILNIQYFFFMH
>pri-miRNA835_f1_s3_train
MRCWICRAINIFFLYFFCFN
>pri-miRNA3440b_f2_s3_train
MFVGHNESMGLMGADTFLFYISM
>pri-miRNA3440b_f2_s9_train
MLHLLSIDYNHTRLNSLIFQF
>pri-miRNA5647_f3_s1_train
MRIYETKILSNKMPLFWSEAQ
>pri-miRNA5647_f3_s4_train
MHFYIFTQNTFPICSPITINNFYN
>pri-miRNA160b_f2_s1_train
MKYIHILILFKSRSTYKLSTNHI
>pri-miRNA447a_f1_s4_train
MLFLYILHCSISDALEGLRSS
>pri-miRNA162a_f3_s3_train
MVSGQEDSWLKLSSLCFLFLSLLDSLI
>pri-miRNA172b_f3_s3_train
MHSLIVSHNLFSSRSKIRRFHIFSYDVKGPLIS
>pri-miRNA319b_f3_s2_train
MRIYSNGIVNMLIDVELVEEESFLRSTHGVICEI
>pri-miRNA395b_f1_s1
MIIGPIMKILIEKGRTGDP
>pri-miRNA398b_f3_s2_train
MPHNLLVYYTIVVVLLCTTQSIHCLCIYSFQHV
>pri-miRNA3440b_f1_s8_train
MEETIQFVTTEPAMSRSVLRYAPFTIYRL
>pri-miRNA4228_f1_s1_train
MVFFLKNLNPIFFYRFCNFGLLLFDLPNDA
>pri-miRNA5647_f3_s6_train
MKHKNNKNSEKKIRYTIIRNGKITLFFKNI
>pri-miRNA858a_f1_s1_train
MNCQHKKSSYNYAHGRYRIFTFYNSERHW
>pri-miRNA156a_f1_s1_train
MVMFFLDLDKNPRFDLLKGLKWNLFSSHISPSLPPSL
>pri-miRNA164a_f1_s1_train
MPSWHGMVLLPYVKHTHASTHTHTHNIYGCACELVFH
>pri-miRNA166d_f3_s1_train
MEEKFECTYGVCFTFIFTTPDFTVNFYIRQPLHTLY
>pri-miRNA166f_f1_s1_train
MHEAVTKRKFRRELLLLIISHLFLILSSLSVFLSQKFR
>pri-miRNA3440b_f1_s10_train
MHVMSLQYHPEASPGPHDSDNGIKPFFLFPFVWYLSKRKRY
>pri-miRNA163_f1_s1_train
MRIRYHLVEPIWGFKFGGEMERVIDDSYVEPLLRKSTVEEVTAQCLNRRC
