# Supplementary material for: Protein language model-based prediction for plant miRNA encoded peptides
Source: PeerJ Comput Sci. 2025 Mar 18;11:e2733. doi: 10.7717/peerj-cs.2733 (PMC11935769; doi:10.7717/peerj-cs.2733)
Supplement: Supplemental Information 1 [file peerj-cs-11-2733-s001.zip › pLM4PEP-master/datasets/FRL_data/train_neg.txt]

>ath_URS0000D025A8_snoRNA_f1_s1
MDMTKWQ
>ath_URS0001BC6854_snoRNA_f2_s1
MMNTIGT
>ath_URS0000D33FA1_snoRNA_f2_s3
MIFHRED
>ath_URS0000D33FA1_snoRNA_f2_s5
MKMGMDP
>ath_URS0000CF78F2_snoRNA_f2_s13
MQYTAVE
>ath_URS0000A7679C_snRNA_f1_s1
MMHSCTSNV
>ath_URS0000A76F47_snRNA_f2_s1
MSNTINGGI
>ath_URS00007F7CD6_snoRNA_f2_s1
MAGLYKDKT
>ath_URS0000A76E3F_snoRNA_f3_s1
MEQSEIVIA
>ath_URS0000173B4F_snoRNA_f1_s1
MFWCNFFVC
>ath_URS000068A5E7_snoRNA_f3_s1
MRAIWSDSV
>ath_URS0000D2E92C_snoRNA_f3_s23
MIPTCYSVH
>ath_URS0000D3705A_snoRNA_f1_s5
MEKIAKSIR
>ath_URS0000CE208A_snoRNA_f1_s2
MYPPQKQQG
>ath_URS0000CD953E_snoRNA_f3_s1
MLLGHKGMY
>ath_URS0000A772C4_snoRNA_f1_s1
MYPPKHKEGV
>ath_URS0001BC5BE6_snoRNA_f2_s1
MFVREDLIFT
>ath_URS0000CF5024_snoRNA_f1_s12
MQLQRVGDGQ
>ath_URS000049D13B_snRNA_f2_s1
MRKRRLKSTFG
>ath_URS00002CF2FA_snRNA_f3_s1
MSIVSDSFWQV
>ath_URS0000A77848_snRNA_f3_s1
MCEVVSFNNKS
>ath_URS00003EECE2_snoRNA_f3_s1
MVAEHSMLKSI
>ath_URS00008075AC_snoRNA_f2_s1
MLIVCLVICIW
>ath_URS00003B8261_snoRNA_f2_s1
MMNIKFIISSL
>ath_URS00006E50DA_snoRNA_f2_s1
MNNAKFLTPLV
>ath_URS0000011CAB_snoRNA_f2_s1
MIGVYSGLKEP
>ath_URS0000CDCFCE_snoRNA_f3_s3
MTKNQSRNIKD
>ath_URS0000CDDE11_snoRNA_f1_s1
MFWCVFRCRRS
>ath_URS0000CDDE11_snoRNA_f2_s7
MGATMKTMIAQ
>ath_URS00006F7BDB_snoRNA_f2_s1
MLHRKSHYLFV
>ath_URS0000694FFF_snoRNA_f2_s1
MLQRKSRHFSR
>ath_URS0000D4BE89_snoRNA_f1_s1
MFIVYVFYNDV
>ath_URS0000D2E92C_snoRNA_f1_s13
MKGIEVSHPHR
>ath_URS0000D2E92C_snoRNA_f3_s22
MEEQVRVMELA
>ath_URS0000D469E8_snoRNA_f2_s18
MQCVCKMILDA
>ath_URS0000CFB23A_snoRNA_f3_s1
MMFFFNFLFGY
>ath_URS0000CF7A66_snoRNA_f1_s4
MRSSEGCEEER
>ath_URS0000CF5024_snoRNA_f2_s3
MPASRKSNPEP
>ath_URS0000D27047_snoRNA_f1_s1
MYMNSLRITGM
>ath_URS0000667C14_snoRNA_f2_s1
MLQRMIQNSSE
>ath_URS00002CF2FA_snRNA_f3_s5
MTVETLIRDAHG
>ath_URS00002CA81F_snoRNA_f1_s1
MKILTSQPFINI
>ath_URS00003C78F7_snoRNA_f2_s1
MKKQSQKIGSAV
>ath_URS00004A4269_snoRNA_f2_s1
MMRIVLLSSDSY
>ath_URS00008085D5_snoRNA_f3_s1
MTISPNDRIRLY
>ath_URS00001E1DEA_snoRNA_f1_s1
MFIYLITIRFST
>ath_URS0000A766A5_snoRNA_f1_s1
MNSTSVDNFIIS
>ath_URS0000A7677D_snoRNA_f1_s2
MRIQAKFTFGNS
>ath_URS0000D33FA1_snoRNA_f2_s31
MSGLKFQLIRKQ
>ath_URS0000D33FA1_snoRNA_f3_s2
MNRCHLWKDLVC
>ath_URS0000D33FA1_snoRNA_f3_s5
MAMQQDTFHFIF
>ath_URS0000D2E92C_snoRNA_f3_s13
MSVVMWHFSNKS
>ath_URS0000D469E8_snoRNA_f2_s13
MIKARSFGKKPK
>ath_URS0000D0FA7D_snoRNA_f3_s22
MVMEHEACPCTS
>ath_URS0000CF7A66_snoRNA_f2_s2
MVKPVRWSSERR
>ath_URS0000CF7A66_snoRNA_f3_s9
MMAAFSSRLDCV
>ath_URS0000CFF6F2_snoRNA_f2_s6
MILRSRPGCWPL
>ath_URS0000D00164_snoRNA_f2_s30
METRALDLVFEW
>ath_URS0000D47781_snoRNA_f2_s15
MKLKAEMAMAGK
>ath_URS0000D47781_snoRNA_f2_s17
MITEMTKDLNEN
>ath_URS0000D47781_snoRNA_f2_s21
MPCTCNPNAKSS
>ath_URS0000D47781_snoRNA_f3_s8
MVKRGCLPHISS
>ath_URS0000CF42DF_snoRNA_f2_s8
MFKNEQRLQERF
>ath_URS0000CF78F2_snoRNA_f3_s2
MVSRVCTKECVP
>ath_URS000048998F_snRNA_f3_s2
MAMDYYPYDAFLS
>ath_URS00002641F3_snoRNA_f1_s3
MSSSYQHFSWFEA
>ath_URS00006F147E_snoRNA_f2_s1
MMVITMLILMSCD
>ath_URS00007F0135_snoRNA_f3_s1
MLMYIDNFYLIYK
>ath_URS00005970E2_snoRNA_f3_s1
MVKDDEKNRSDSL
>ath_URS0000A764C7_snoRNA_f3_s1
MMILKKSINQTLW
>ath_URS0000A76539_snoRNA_f1_s1
MNAILVIFIVTCL
>ath_URS0000AF953D_snoRNA_f2_s8
MKHYQLLDYFVIN
>ath_URS0000CDCFCE_snoRNA_f1_s7
MIILKDDEIRDKI
>ath_URS0000CDCFCE_snoRNA_f3_s7
MKYGMMCKGGRLW
>ath_URS0000CEFB82_snoRNA_f2_s4
MTILQQLIQGQAT
>ath_URS0000D33FA1_snoRNA_f2_s13
MKRKRGHRPKNRP
>ath_URS0000D33FA1_snoRNA_f3_s8
MPQSCMVCIDSYL
>ath_URS0000D33FA1_snoRNA_f3_s12
MISQTFKHLVNEW
>ath_URS0000D2E92C_snoRNA_f2_s9
MSAGWASFKSRAL
>ath_URS0000D2E92C_snoRNA_f3_s9
MSWFVTVADISLA
>ath_URS0000D2E92C_snoRNA_f3_s20
MAEFEPKFAPSLF
>ath_URS0000D0FA7D_snoRNA_f1_s4
MTLYFFGIIFGNF
>ath_URS0000D0FA7D_snoRNA_f2_s8
MGVITPPAHKLPP
>ath_URS0000D0FA7D_snoRNA_f3_s18
MIALHSKLNSTIC
>ath_URS0000D07A6F_snoRNA_f3_s1
MDRHGTSSQVSLF
>ath_URS0000CF7A66_snoRNA_f3_s2
MARSSEWWIVERW
>ath_URS0000CF7A66_snoRNA_f3_s4
MVRFGRACEDEVE
>ath_URS0000CE2EDF_snoRNA_f2_s2
MILFVFIFPLFSF
>ath_URS0000CD953E_snoRNA_f2_s13
MTDDVKWYKTVMI
>ath_URS0000D23425_snoRNA_f3_s1
MRNGDDNRFFKIN
>ath_URS0000A76BCE_snRNA_f1_s2
MVTLFYINPTLVYT
>ath_URS0000D435AA_snRNA_f2_s1
MRSSDVVFLYQYNK
>ath_URS000014C471_snoRNA_f2_s1
MMNCNSLIRQFCFR
>ath_URS00007F7CD6_snoRNA_f3_s1
MSTVSSNLSEKRRI
>ath_URS0000279D42_snoRNA_f2_s1
MMISISIFQRRMQC
>ath_URS0000072BF6_snoRNA_f2_s1
MMSRILSYTQMYQC
>ath_URS0001BC9D50_snoRNA_f3_s1
MMTNLILDVHGKAT
>ath_URS0001BC4D34_snoRNA_f3_s1
MIYVFVGSLVFFGV
>ath_URS0000D184E0_snoRNA_f2_s8
MRAGRELSSVGWQL
>ath_URS0000694FFF_snoRNA_f1_s1
MKRSHASKKVSAFF
>ath_URS0000D05D0F_snoRNA_f3_s12
MKKNLILNILKSQI
>ath_URS0000CEFB82_snoRNA_f3_s8
MWKASSLHHLLTTT
>ath_URS0000D2E92C_snoRNA_f3_s15
MYSASSSISSSISS
>ath_URS0000658902_snoRNA_f1_s1
MYEKMNEEVVTFRR
>ath_URS0000CF5024_snoRNA_f1_s4
MNLWQKNNLMRWKL
>ath_URS0000D162A1_snoRNA_f2_s1
MVKETKADENTGNL
>ath_URS0000CF42DF_snoRNA_f3_s19
MKKQVSNQKERNRT
>ath_URS0000CF42DF_snoRNA_f3_s21
MGVIAINQDMIREY
>ath_URS0000CF42DF_snoRNA_f3_s22
MQIKFRNKTILSRR
>ath_URS00007D2C49_snoRNA_f1_s2
MMEVLQLMNIILNY
>ath_URS0000A770DB_snRNA_f3_s1
MLFFPKNALYKLRAI
>ath_URS00007C36AE_snRNA_f1_s4
MFITLLCFDMFCLAV
>ath_URS00004BA4E9_snoRNA_f2_s1
MMIWCKIEALFLQFS
>ath_URS000055B6DE_snoRNA_f2_s1
MFQTTRAWCYMKFLR
>ath_URS00000DB32E_snoRNA_f2_s1
MMRYLQTGGLKLMSC
>ath_URS0001BC7D85_snoRNA_f2_s1
MMDLGPSESFDIKTG
>ath_URS0000514BC4_snoRNA_f3_s5
MSFMTDLEIILEFWN
>ath_URS0001BC06AE_snoRNA_f1_s1
MYEKMNEDKKVPVML
>ath_URS0000CDAE22_snoRNA_f2_s1
MIQFPCTVPCYNHSV
>ath_URS0000D33FA1_snoRNA_f2_s30
MLNKLTLDNVFINQI
>ath_URS0000D0E129_snoRNA_f3_s1
MIFTTKISEAFLNCF
>ath_URS0000D2E92C_snoRNA_f1_s12
MGEEKLLRLLTGDQT
>ath_URS0000D2E92C_snoRNA_f3_s4
MQTQMIFTKNKSNTS
>ath_URS0000D2CA0E_snoRNA_f3_s1
MCFSPWRTDVPNLIF
>ath_URS0000CF7A66_snoRNA_f2_s6
MASECNRGFFKFLNF
>ath_URS0000CEA166_snoRNA_f2_s9
MSKKTPDVFDSFGWL
>ath_URS0000CD953E_snoRNA_f1_s14
MQSSGVMVILEFQVE
>ath_URS0000D27047_snoRNA_f2_s1
MNPKLFRQFHTYWLS
>ath_URS00007E6243_snoRNA_f2_s1
MMMKDDSIEQSNSDHH
>ath_URS00007BCEE3_snoRNA_f1_s1
MNSCVLLVPTYVFFLH
>ath_URS0000D44A4C_snoRNA_f1_s9
MDGEIQVCCIEAAERD
>ath_URS0000514BC4_snoRNA_f2_s2
MASGFKKICFGYVGRNK
>ath_URS0000689BA2_snoRNA_f1_s2
MCEWFHHDLKNSIWQFI
>ath_URS0000D33FA1_snoRNA_f1_s24
MEAAVCREEGQRPFPCF
>ath_URS0000D2E92C_snoRNA_f1_s8
MSWRCSHPYLLECTQQA
>ath_URS0000D469E8_snoRNA_f2_s16
MFLPLLSVCSDVWLSGE
>ath_URS0000D469E8_snoRNA_f3_s4
MTFFLYVSWVEALLIIS
>ath_URS0000D07A6F_snoRNA_f1_s8
MSCLISGSGADGACCCC
>ath_URS000054229E_snRNA_f3_s1
MISSAERPHKLHTRVSAI
>ath_URS0000D34035_snRNA_f3_s1
MSQARAVVQRMGDSRKPR
>ath_URS0000A76FBF_snoRNA_f3_s1
MVRFLPFDMWVWTVTSLV
>ath_URS0000D2E92C_snoRNA_f3_s8
MQRAPFAFFLSLAIAHPL
>ath_URS0000CF7A66_snoRNA_f2_s5
MRWSAGIFLSLETLGEQK
>ath_URS0000CD953E_snoRNA_f2_s14
MLKTCKIHTYQSYACLLT
>ath_URS0000CEE988_snoRNA_f3_s1
MCPSMINNILMVKSSLISY
>ath_URS0000D33FA1_snoRNA_f1_s13
MKTSTISLIKSENIEVIHL
>ath_URS0000D2E92C_snoRNA_f1_s20
MPPKVEINLAISDIYYCSH
>ath_URS0000D469E8_snoRNA_f2_s11
MDSLIRATLGFFRWLIGER
>ath_URS0000D3705A_snoRNA_f2_s5
MRVRKSSFSSSTPSKKRPK
>ath_URS0000CFF6F2_snoRNA_f2_s5
MMLPILNFSETGTNSSLST
>ath_URS0000D29CF6_snoRNA_f1_s12
MEEPLEMIERSQEKDMRLKE
>ath_URS0000D05D0F_snoRNA_f2_s21
MQSYPNHAKCARMMRNDIKQ
>ath_URS00007D2C49_snoRNA_f2_s5
MKPDPIARWYLNGSSTDQIL
>ath_URS0000A764A5_snoRNA_f3_s1
MADPNGFVHLYISSQFHPAEI
>ath_URS0001BC9A48_snoRNA_f3_s2
MREECFAQPVTTIEHSPSFII
>ath_URS0000CDCFCE_snoRNA_f2_s1
MKQREYLWEFCKICYILLSIL
>ath_URS0000D37A7C_snoRNA_f2_s1
MHQRDSHLDISHHSHLLTRRF
>ath_URS0000D2E92C_snoRNA_f3_s3
MHMQQSYMKHSRLDSKCNATK
>ath_URS0000D3579F_snoRNA_f1_s5
MLKPKRSLQPIPLYRATNLWN
>ath_URS0000CF5024_snoRNA_f3_s8
MKRWKMMRSTFRSKPARPPSP
>ath_URS0000D47781_snoRNA_f1_s3
MTSHSSRSHWREIQLHYFQLK
>ath_URS0000CF42DF_snoRNA_f1_s2
MPSIALFIFLTFFFNPLNNFL
>ath_URS00007C36AE_snRNA_f1_s7
MQRYIANEDHLQKIRRFWICCL
>ath_URS0000A76752_snoRNA_f3_s1
MMNDMKKMLKVVTDYTLITSQF
>ath_URS0000CDAE22_snoRNA_f3_s1
MWVQIRPANQRTNKELRAGTDI
>ath_URS0000CFBA69_snoRNA_f1_s3
MTKTHMDFCYTIKALRTKKKFG
>ath_URS0000D29CF6_snoRNA_f2_s1
MKLEDPLERVLVSSDKCVFCMF
>ath_URS0000CEA166_snoRNA_f2_s6
MISYTVFNSLLINYLHIKLLEQ
>ath_URS0000D162A1_snoRNA_f3_s1
MRTLVIYEFFQTTSTKKTSASV
>ath_URS0000319EFA_snoRNA_f1_s1
MVSIFWSGVFSKGVHRLLGHLNL
>ath_URS0000D05D0F_snoRNA_f2_s8
MVLLEVVETFVVTSLVLHITDLF
>ath_URS0000D469E8_snoRNA_f3_s1
MILLCHLNFFLISYQSSFVGSSV
>ath_URS0000D469E8_snoRNA_f3_s16
MLRVINWSSRCFFLSYLYAQMSG
>ath_URS0000CF7A66_snoRNA_f1_s1
MTEARTMARNSGEDVEAKCEVVE
>ath_URS0000035E8E_snRNA_f2_s1
MGLYLPPDDAMSKVPHRQVREPWS
>ath_URS0000D33FA1_snoRNA_f1_s19
MIGSLGSSVDKVEWLLEYVLESAG
>ath_URS0000CE8C96_snoRNA_f1_s9
MLQEHCINQMTFSYKQKFHKDIGK
>ath_URS0000D2E92C_snoRNA_f3_s7
MLSLTVMVVISLNGRRKVASPVDG
>ath_URS000015299C_snoRNA_f2_s1
MMRTNMKKQLSLSEDFNPFDDSFVI
>ath_URS0001BC9D50_snoRNA_f2_s1
MTREPFKPPLNMDGRHVFLRQCLRS
>ath_URS0001BBF686_snoRNA_f1_s2
MFQRSGVKHRPERRDKEARDVSYFH
>ath_URS0000D33FA1_snoRNA_f1_s1
MQKGPDHLDLSFPGKSFKRELNSST
>ath_URS0000D33FA1_snoRNA_f3_s11
MTLFPIENKIRLFAPGQYPAKIQQT
>ath_URS0000CE8C96_snoRNA_f2_s2
MKDLNFQDWILRHLISSADVAFSLA
>ath_URS0000D469E8_snoRNA_f3_s19
MSKIHCYQQLLLFAASWFPPHLHQI
>ath_URS0000CE208A_snoRNA_f1_s7
MGYKKICLLDWKCGGAYRLRSAKHG
>ath_URS0000CF5024_snoRNA_f3_s13
MTGGTLSSLITRQQAKQLFFSHSVK
>ath_URS0000D47781_snoRNA_f1_s2
MPSRLTLAVWLSILVEYQLSLPRSM
>ath_URS00003DFE32_snRNA_f3_s2
MTRINREMVQIFLDRISQLFCVFQLS
>ath_URS0000299186_snoRNA_f2_s1
MIINLPALLRLFNEADTVNTWLNFLI
>ath_URS0000D29CF6_snoRNA_f1_s14
MMMILERTMQTLSIIHFLLDKCEESS
>ath_URS0000D33FA1_snoRNA_f2_s9
MEILLQQHSVGGTLSHCSFFRRTLQP
>ath_URS0000D469E8_snoRNA_f2_s19
MVSSSSSSDLGSMLPPHLYLQLPTGQ
>ath_URS0000D07A6F_snoRNA_f3_s3
MASAVSVFSGSIPFENFLTLFSNIHS
>ath_URS0000D23425_snoRNA_f3_s3
MNSTPIDSNGKVLKGFLYQHSSNVRL
>ath_URS0000419C81_snoRNA_f3_s1
MWKGLNMVMIQEYCGLEFQIWDSSPRS
>ath_URS0000628AA0_snoRNA_f3_s1
MMGTLSGVAFKPLQSFTESFIIFLCEA
>ath_URS0000D33FA1_snoRNA_f2_s29
MQKTENQTETVEHSTNTALCRALSEVE
>ath_URS0000D0FA7D_snoRNA_f3_s15
MGFFSDSSSGRVLHLLGPLNSEAHTRP
>ath_URS00002CF2FA_snRNA_f1_s2
MQYTCNLNINLGPVTLNQNLILSGLRVD
>ath_URS0000D32E00_snRNA_f3_s1
MPLSVENTRYSLVKGVLIFFISPLVVNK
>ath_URS0000514BC4_snoRNA_f2_s3
MPSTHVCVSYKLLISPTSLKSKQILLYI
>ath_URS0000CF7A66_snoRNA_f1_s5
MECWDFLILRNAWGTKVRGGGPRSVCLS
>ath_URS0000CF5024_snoRNA_f1_s3
MPLHTQSLSDMSESCQLDMSLHQTLRTV
>ath_URS000049D13B_snRNA_f3_s4
MVMFQTEAKMALALSLRHVCLICDLQFDG
>ath_URS0000D2E92C_snoRNA_f2_s5
MFDHMGKLEMGDIHPTWLDWIRSQRDVAR
>ath_URS0000CF42DF_snoRNA_f3_s4
MLFPILMVVNFLQGSASLESPSVECLNLK
>ath_URS0000CF7A66_snoRNA_f1_s2
MRSWNGEKLRRSRVNEDEDEARRGRVAVEW
>ath_URS000021F316_snoRNA_f2_s1
MRNGYNLALMRDERSAQSLLRLIGRSNFYTI
>ath_URS0000D2E92C_snoRNA_f2_s12
MVLFCRSVFLLSSSQSSEEGILDRVVEFDGGV
>ath_URS0000D31BB9_snoRNA_f2_s8
MTILVNNFYFLVIFDLFWLCLWFSGRREYVKVK
>ath_URS0000D07A6F_snoRNA_f3_s10
MLGVSYISASVGEVRVGIVVVVALVEPSLVLNVA
>ath_URS0000CF5024_snoRNA_f1_s7
MSDMVRLISTLGGMSSYSLTSTNFRQGHQHKEKP
>ath_URS0000D23425_snoRNA_f3_s5
MGLNLVNGLEEQWPIKRNPNKATVWQRMVMVRRI
>ath_URS0000D07A6F_snoRNA_f1_s2
MSTHLIFLQSKLLSNQQSILLLLNQAPLTNPQIQN
>ath_URS0000D05D0F_snoRNA_f3_s9
MCFCCTSSSLSSLSFMAFISLRCFSSESELVRTLLS
>ath_URS0000CEFB82_snoRNA_f2_s3
METLNDKLEKILQVQQKHVHLISEDEPFQVQEGKND
>ath_URS0000CE1AEC_snoRNA_f2_s7
MQCDHSAEDHSKKARRSWFLHLTLRSWPFSLQQVPL
>ath_URS0000CF5024_snoRNA_f3_s15
MRRPIGRTMTRAATTLKNISPLHEKARVSLKHIGSSV
>ath_URS0000D47781_snoRNA_f3_s9
MNISDFSTLIVLPLLYLEWFIFRDEVNMFLLHLDDFV
>ath_URS0000D05D0F_snoRNA_f1_s1
MHWIVVHYDDRKTKLFTVSKQYFVGYSFFWEKMDISVV
>ath_URS0000CE8F7D_snoRNA_f2_s1
MAFPRCCPVYVEEVLKTACHSMYVILDVRSSYLLLNAL
>ath_URS0000D23425_snoRNA_f1_s1
MIIGFLRSIKPKALIHIQGDGIIMPLFIKLLLSRIVPMM
>ath_URS0000D05D0F_snoRNA_f2_s19
MGRDGLRDPMEVQAASKHFVFSSFLPCAQLVWLSADLSRL
>ath_URS00007EBCD3_snoRNA_f1_s2
MHPVISHPPSSFPDPFTVGFELLGRVIYRTSHRSVSTVWVI
>ath_URS0000D33FA1_snoRNA_f2_s7
MLSHGNAAGYLPLHLLRHISCRSYLYRECKDKAHPSSNGVCL
>ath_URS0000D2E92C_snoRNA_f2_s7
MKEMTSQSCDRVEFDSDSSGRDRVKQANERQGCDRVVSEVLF
>ath_URS0000D47781_snoRNA_f2_s13
MLVTCVTKTNFILTFLMISNIANKHQTSNGAKLIVGFLSINP
>ath_URS0000D47781_snoRNA_f2_s20
MVQRPCDRVRSSGCHEMVIEWFLWLLFSSLFSPCLVECRMSR
>ath_URS0000D4BE89_snoRNA_f1_s6
MMSVKTDSSSGCFHSPWATMHTSGKIICSMTQSPPGMIARRLF
>ath_URS0000CD953E_snoRNA_f2_s3
MKTFSLFLTATCFGAVGDIAGKVGRVKWSSGSSSDRSSGCSSD
>ath_URS000029DC47_snRNA_f3_s1
MFTYGTIDCVRRKERWLASPLTETGFDLRVFEHIRLRLSTFVWI
>ath_URS0000CEA166_snoRNA_f2_s5
MVNVLEELLLLIARQIRRLLTTNQVVDVISIPRKLFFNCTYLIE
>ath_URS0000D469E8_snoRNA_f2_s9
MISWGITSTNVSWLINIRWVLNINWFVLLIHSSWSWLITGCLCFGFL
>ath_URS0000D0FA7D_snoRNA_f3_s19
MITSLGVSTKGIFSSNSLIHLMNIILCFWKILSLTCAILSGKYGLGS
>ath_URS000049D13B_snRNA_f3_s1
MFNAILYESEHQCINSQSRKSSSVFALKILSQVSIFLLLGLHSSVNHRL
>ath_URS00007C36AE_snRNA_f1_s5
MVDNHFHNPILGLSLSLAFENFETNTRVHFITSQVPGYKLKFPGFGTLK
>ath_URS0000D184E0_snoRNA_f1_s9
MIESCLLDMFPHQSPRTVMFRTGRLLLRLKFQWLDSTIQLDPVFKPSPT
>ath_URS0000D23425_snoRNA_f3_s7
MASFRVFFIPHSTRHSSTRKKRRLQLFTRSPLDHMSRVQFLIRPNTASF
>ath_URS0000D06F64_snRNA_f1_s1
MIFDFLNFKTRKTFRLVIVGLYPKGSPSRNSRRPKTSLGPGGGLEIVFNQQ
>ath_URS0000CFBA69_snoRNA_f1_s12
MISPVSLRRIMRLSAKHGSASKVIRRNVLIMVSPKLRFSALSTEVSSQRSGCF
>ath_URS0000D05D0F_snoRNA_f3_s3
MRSSIYSSLALSPKSSYSPGFSTALCSSNSFWYPKISKCKSPSLLSFVRAFCR
>ath_URS0000CD953E_snoRNA_f2_s1
MRFTDAPRSQRHVLKVNEPREHGRVNEPGSPGFSGTSFSCMMALHSWLRTVVF
>ath_URS0000CEFB82_snoRNA_f2_s1
MVQGNKFHGLPMEDPLDHLDEFERLYSLTKINGVSEDGFKLRLFPFSLGDKAHL
>ath_URS0000CDDE11_snoRNA_f3_s9
MWRVNLHQPWLRSILNKFKGKQSKILRTTLLQKLSQSTKKMSLHQVIRLSILRTI
>ath_URS0000D184E0_snoRNA_f1_s5
MELVRMVSSSDCFHSLLETKHISGKSHFLKALSPPGMTARKPSWLSFSQTPGLRD
>ath_URS0000CF5024_snoRNA_f3_s17
MSVVLHNLLGLRSSTMTRRWRSHTKNRSCLLSTLKQIWMTTSPGHSTEVTHQNPL
>ath_URS0000D184E0_snoRNA_f1_s4
MHHATRISVMASCLHLCRTTTLRSRAVSLPWFRATSSTASLWRIHSITWTSLIGSTA
>ath_URS0000D3D633_snoRNA_f3_s1
MLFAFGTVTRSVANSVVVCYGFLSTMVFSFDLNLIDRTKLNQFLYIFTQLNPKLLYLI
>ath_URS0000CF42DF_snoRNA_f2_s2
MIYTVKWSDTSTFKRRGSGQTRPGGLVCTQDHVWRCWGCWGCTRLTRRACSPGSTPLGLG
