# Supplementary material for: Protein language model-based prediction for plant miRNA encoded peptides
Source: PeerJ Comput Sci. 2025 Mar 18;11:e2733. doi: 10.7717/peerj-cs.2733 (PMC11935769; doi:10.7717/peerj-cs.2733)
Supplement: Supplemental Information 1 [file peerj-cs-11-2733-s001.zip › pLM4PEP-master/datasets/FRL_data/train_pos.txt]

>pri-miRNA156a_f2_s1_train
MRRQTSVPFACKRDKESDKSHKER
>pri-miRNA156a_f3_s1_train
MFCSIQCVARHLFPLHVREIKKATRAIKKGKTL
>pri-miRNA156a_f3_s2_train
MESLLFSYLSLSPSLSLILCLLQLKLRSNTKLKRFSSFLVFFVSSCRSLKLD
>pri-miRNA156b_f1_s1_train
MALSNNQISENWNLKDQ
>pri-miRNA156b_f2_s1_train
MSLHFGKEKRKIKEIKRRKKTTISVNL
>pri-miRNA156b_f3_s1_train
MKLIKHPLTVRHV
>pri-miRNA156c_f1_s1_train
MREFWDKF
>pri-miRNA156c_f3_s1_train
MKDNFPLLLRL
>pri-miRNA156e_f2_s1_train
MIYINKYGSISAVEDD
>pri-miRNA156e_f3_s1_train
MGRYRLWRTTSYGFEPGHMRRV
>pri-miRNA156f_f2_s1_train
MEHLYI
>pri-miRNA156f_f2_s2_train
MYVILRDMKHICRRFEW
>pri-miRNA157a_f2_s2_train
MYHVLLISFFQS
>pri-miRNA157a_f3_s2_train
MPLKNWRV
>pri-miRNA157a_f3_s3_train
MFIEVCIMFF
>pri-miRNA157d_f2_s1_train
MYSGG
>pri-miRNA159a_f1_s1_train
MTWPLLSLSFLLSKYV
>pri-miRNA159b_f1_s1_train
MSLFFLLGSLMLFIF
>pri-miRNA159b_f2_s2_train
MGLRKVLEMNTIFDSLFLSH
>pri-miRNA159b_f2_s4_train
MVNTSSFFISSFILPLVLSESNCLLFRTIYKFSMVLY
>pri-miRNA159c_f1_s1_train
MQNLRVHVFLIESARC
>pri-miRNA160a_f1_s1_train
MHGPGGESIT
>pri-miRNA160a_f1_s2_train
MTHIHM
>pri-miRNA160a_f2_s1_train
MQITIHAIDCFYSSLFIACICSCMDQVERALLKNRISYLF
>pri-miRNA160a_f3_s1_train
MFCLLIPIFSFVFSPNRHLRLQEQ
>pri-miRNA160c_f2_s1_train
MFMRRGLVYNNIYI
>pri-miRNA161_f2_s1_train
MKIPLFLPKL
>pri-miRNA162a_f1_s1_train
MIFKMSS
>pri-miRNA162a_f1_s2_train
MLLQFFLGQICYETFRYILVINMNQIHFSSRRKNQIYKVCY
>pri-miRNA162a_f2_s1_train
MLFMLHVIQI
>pri-miRNA162a_f2_s2_train
MRLLDTF
>pri-miRNA162a_f3_s2_train
MIFKFNNYVTTIFSWTNML
>pri-miRNA162a_f3_s4_train
MHVCNLGYMFLSIWFHKAIKIQLFTTCGIDFDC
>pri-miRNA162b_f2_s1_train
MFLLIFLRLIMICVCSSTDFLRSVNYFCLFIYDL
>pri-miRNA162b_f3_s1_train
MHSLYIYEQLLVL
>pri-miRNA163_f2_s1_train
MTPTWNLFLGRARSKK
>pri-miRNA163_f3_s1_train
MSTTQEHRS
>pri-miRNA163_f3_s2_train
MILKCWSSRFLRVSPYQNAHSLSLG
>pri-miRNA164a_f3_s1_train
MAWYGSFALRKTHSRQHTHTHT
>pri-miRNA164b_f1_s1_train
MRKHLQHTYILSFSLSLSLIPAQLCGRRE
>pri-miRNA164c_f1_s2_train
MEIIWSLMMQERK
>pri-miRNA165a_f1_s1_train
MTTCFCCVLLKAHLRLRHSSFPHHNTIITIHQPLSLSPLSLSTTKICESAKIDYHEG
>pri-miRNA165a_f3_s1_train
MTCHLIRKYKQ
>pri-miRNA165b_f1_s1_train
MKRLFLLWGMLFGSRIS
>pri-miRNA165b_f2_s1_train
MFICYDALYD
>pri-miRNA166d_f1_s1_train
MKIYTWRKSLNVHMEYVLLLSLQLRISL
>pri-miRNA166d_f1_s2_train
MKILVLWSFAPLSYV
>pri-miRNA166d_f2_s2_train
MVLVSN
>pri-miRNA166d_f2_s3_train
MYIWSMFYFYLYNSGFHCKLLYKATPTHTILRQLPKPQNFTKLM
>pri-miRNA166d_f2_s4_train
MYKYSPHTYTYLASSSSSSSVYLHKVILLWFRVERNIVWLEVMKKIGRLIHFKE
>pri-miRNA166g_f1_s1_train
MLPSSSSFLLT
>pri-miRNA166g_f2_s1_train
MLFGSRSWRVIR
>pri-miRNA166g_f3_s1_train
MQKKNLGLRSFVLSINRRDYLGLFALSHASFFFFFFTYIKLLTFLSSSSYSSYSEAI
>pri-miRNA167a_f3_s1_train
MNRKISLSLS
>pri-miRNA167c_f2_s1_train
MCICK
>pri-miRNA167c_f3_s1_train
MYYNNFQIMI
>pri-miRNA168b_f2_s1_train
MRERCDDC
>pri-miRNA169c_f2_s1_train
MPHTNLKDLFIFSPNVFFSFAIYLHNSWNKNYIHKRENFHNTSFALIFFFSSIMSINYG
>pri-miRNA169c_f3_s1_train
MFFFRLLFISTILGTKTTFTNERIFTTPLLLSFFFFRPL
>pri-miRNA169c_f3_s2_train
MVRESYRMKMKV
>pri-miRNA169c_f3_s3_train
MDCLI
>pri-miRNA169d_f1_s2_train
MQKLYISTKLIHTFLHLSL
>pri-miRNA169d_f2_s1_train
MSPIIRKVRQVGFDVPDIYDMPLKTCSSEVRILIIHTKLEFEYDSIRSANLLK
>pri-miRNA169d_f3_s1_train
MSQTYTICL
>pri-miRNA170_f3_s1_train
MFPRESL
>pri-miRNA171b_f1_s1_train
MVLSGKLTF
>pri-miRNA171b_f2_s1_train
MLVSCLPLFFNHLRIYIFFFTMHTHKLCYWPHFYFLLRFF
>pri-miRNA171c_f1_s1_train
MLSLSHFHIC
>pri-miRNA171c_f1_s2_train
MWMEFGVISN
>pri-miRNA172a_f2_s1_train
MLFDHLFLLPLCHLYLLGFQFFFTFFFWFGDG
>pri-miRNA172a_f3_s1_train
MVRFQLSIRD
>pri-miRNA172a_f3_s2_train
MFVYTYLYIIYMKVRVSSVYKLRRLSTI
>pri-miRNA172a_f3_s3_train
MIFVK
>pri-miRNA172b_f2_s1_train
MKKLQD
>pri-miRNA172b_f2_s2_train
MLHAFAYSFTQFVFFTV
>pri-miRNA172d_f3_s1_train
MCNCFPNLSPSLSL
>pri-miRNA172e_f1_s1_train
MSVYIHVPISLNCFSPKSSC
>pri-miRNA172e_f2_s1_train
MGSLSLFKSQLEILMLLLSLSK
>pri-miRNA172e_f2_s2_train
MYLSLSIASHQNHLADSFAV
>pri-miRNA319a_f1_s1_train
MFQTLYLFIYIHTNILLLS
>pri-miRNA319a_f2_s2_train
MVFRLLGYRSMQIWSRCTNTRSDAYYTCSYT
>pri-miRNA319a_f2_s3_train
MNDAVDKLDH
>pri-miRNA319a_f3_s1_train
MNIHTYHHLLFPSLVFHQSSDVPNALSLHIHTYEYIIVVIDPFRITLAFR
>pri-miRNA319b_f1_s3_train
MLSWWRKRAFFGPLME
>pri-miRNA319b_f2_s1_train
MVPQINLWSSRVILKIRIDSSTHREEDHCIQNHKHGLSFIFSF
>pri-miRNA319b_f2_s2_train
MYAYI
>pri-miRNA319b_f3_s1_train
MAYLLSFLFDLSHCFMLYIV
>pri-miRNA319b_f3_s4_train
MMRETN
>pri-miRNA319c_f1_s1_train
MCLKLFMPNVFFCRITCFS
>pri-miRNA319c_f1_s2_train
MNQDQNR
>pri-miRNA319c_f2_s1_train
MYSSVE
>pri-miRNA319c_f3_s1_train
MDRKRRG
>pri-miRNA393a_f1_s2_train
MCQPQNHHIILLATVSSPYNH
>pri-miRNA393a_f2_s1_train
MDHTSPCIIKISQQNLVKTKINNSVTQLVGNIYLNFAVIERVLFE
>pri-miRNA393a_f2_s2_train
MNTVLQFLRVH
>pri-miRNA393a_f3_s1_train
MIASIGFTLS
>pri-miRNA393b_f2_s1_train
MVIFYIKGLREN
>pri-miRNA394a_f1_s1_train
MRGFPSRTQ
>pri-miRNA394a_f3_s1_train
MSLQFYERVSFKNTVK
>pri-miRNA394b_f1_s1_train
MLHSTERK
>pri-miRNA394b_f2_s1_train
MSFQIRILNFDLSSHLIKPIQQNPTSRETIVVRSSR
>pri-miRNA394b_f3_s2_train
MSDLFLDL
>pri-miRNA395a_f1_s1_train
MISLSRYLCVIIDICMEIIL
>pri-miRNA395a_f2_s1_train
MKYSRNNILGWMSPRVPLSTSLGIQFF
>pri-miRNA395a_f3_s1_train
MYGDYPLSL
>pri-miRNA395b_f2_s1_train
MKLLLFISGQSYKKRVKCPHEFPLTLHC
>pri-miRNA395c_f1_s1_train
MIIGPIMKILIEKEGRIRDSLQ
>pri-miRNA395c_f3_s1_train
MFFDCMIRIYDYWSHYENSH
>pri-miRNA395c_f3_s2_train
MTEQEEESQMST
>pri-miRNA395d_f1_s1_train
MRFFSSRYKLECHPSYLPQTKIDLRSYIPTF
>pri-miRNA395d_f3_s1_train
MSPILSSSNKNRSKILYTYILTIQEIFMFMVVTSNNTIIIRLDVL
>pri-miRNA395e_f1_s1_train
MFIYMYMSVHSLASMRL
>pri-miRNA395f_f1_s1_train
MCLCSTLMGILNIILAPYYQNSDLVHPHISRMFCHSMKNIESMVPPLKTISLASIYRL
>pri-miRNA395f_f3_s1_train
MQFGLSLRSVE
>pri-miRNA396a_f3_s1_train
MTLLFPCPL
>pri-miRNA396b_f1_s1_train
MLVAQLISLSLSLNNSLKFN
>pri-miRNA398a_f2_s1_train
MGSLIAHY
>pri-miRNA398a_f2_s2_train
MWSFPSHLLIFCQQDDHIIMTEQK
>pri-miRNA399b_f1_s1_train
MNIENFR
>pri-miRNA399b_f2_s1_train
MKRNM
>pri-miRNA399d_f1_s1_train
MQCEI
>pri-miRNA399d_f3_s1_train
MKNILNSSEDACL
>pri-miRNA399d_f3_s2_train
MADRIG
>pri-miRNA403_f3_s1_train
MVKLYDDTDDLGLSSSSSFSS
>pri-miRNA414_f1_s1_train
MIYIYILSSIFIFSHIYKPHF
>pri-miRNA414_f1_s3_train
MFISDSKVGSN
>pri-miRNA415_f2_s1_train
MSPTQKAYFHNQR
>pri-miRNA447b_f1_s1_train
MLCFNFRCVRRFAE
>pri-miRNA447b_f3_s1_train
MLLIIVELVL
>pri-miRNA447c_f3_s1_train
MYTYQLDNSFSWFLCTRFCLYRYFLFNFRCFRRFSEWLEICYLYEQLLGISFVILSTHS
>pri-miRNA779_f1_s1_train
MYQILSRGSREC
>pri-miRNA779_f1_s2_train
MKLKVFTLHERSTK
>pri-miRNA779_f2_s1_train
MNGRQNSRT
>pri-miRNA779_f2_s2_train
MFHYLLSSMFCFVLLQG
>pri-miRNA779_f3_s1_train
MVHSILCPGFLKP
>pri-miRNA779_f3_s2_train
MLNWSCTPA
>pri-miRNA779_f3_s3_train
MVAMMRSYNEIESVYTS
>pri-miRNA824_f1_s1_train
MGSRDGDPPFSKFLS
>pri-miRNA824_f1_s3_train
MYGMILSTNVS
>pri-miRNA824_f1_s4_train
MLVRSSSSAN
>pri-miRNA824_f1_s5_train
MEPSENSSVIMISLSLNFDSWSNKTFQKTI
>pri-miRNA824_f1_s6_train
MYKNAFAQCLQRRESEENLLYYEEIKKNFID
>pri-miRNA824_f1_s7_train
MQDNFVSNH
>pri-miRNA824_f2_s1_train
MYHNLVLHVQICESF
>pri-miRNA824_f2_s2_train
MYISYDLFYSTSIVSVIC
>pri-miRNA824_f2_s3_train
MKLSKICLFVLLLRQTNTNSPTKEFSSLSEYGLFLFNMVC
>pri-miRNA824_f2_s5_train
MNFKSENSSSLVNAVENCYS
>pri-miRNA824_f3_s1_train
MSFKII
>pri-miRNA824_f3_s2_train
MSRFVRAFKIFKWTCLMY
>pri-miRNA824_f3_s3_train
MHLHICIYLMICFILQVL
>pri-miRNA824_f3_s7_train
MSSKKRK
>pri-miRNA824_f3_s8_train
MLFVVFII
>pri-miRNA826a_f1_s1_train
MVFDKLKIT
>pri-miRNA835_f1_s1_train
MLEVRVFHVSYFSIYEIRHIDNKFAFTVHPFD
>pri-miRNA835_f2_s1_train
MSLIFLSMRFVT
>pri-miRNA835_f2_s2_train
MFCRGTETDC
>pri-miRNA835_f2_s3_train
MLDSSDRNSGHLCV
>pri-miRNA835_f3_s1_train
MVQLDLQSFILRARVLKLYRQALKIAHRAPVHVRGSCLSCLLFFYL
>pri-miRNA835_f3_s2_train
MEKNRDCNDKQKIRYLISEGLERIKGLDEMLDMQGH
>pri-miRNA849_f2_s1_train
MIGQLLDQCLVSTSNVISTK
>pri-miRNA849_f3_s1_train
MFLSKTFLGLIFTKLF
>pri-miRNA849_f3_s2_train
MAYIQAAF
>pri-miRNA849_f3_s3_train
MAGDFTLKPSEIPYPVETSSADGELFFWVMFFHAGKDVNS
>pri-miRNA869_f1_s1_train
MPTIQISIR
>pri-miRNA869_f2_s1_train
MSGHVCPPYRFPYGRRKYHLSQLQDWTSTRLIIVKPQSTIPHQL
>pri-miRNA869_f2_s2_train
MKALFLMKDCGIVA
>pri-miRNA869_f3_s1_train
MYAHHTDFHTVEESITYLNSRIGPVLGSS
>pri-miRNA3440b_f1_s1_train
MYIYDFFRLLVGS
>pri-miRNA3440b_f1_s2_train
MLKCDSNKSKEGS
>pri-miRNA3440b_f1_s4_train
MSRSWDIVGLNSFTALLKI
>pri-miRNA3440b_f1_s5_train
MFPVNLPTNGLKKQILNGSLRQPPHVTGNPTE
>pri-miRNA3440b_f1_s6_train
MQLRRLKSF
>pri-miRNA3440b_f1_s7_train
MESVWVISYLDKLLEVKPLR
>pri-miRNA3440b_f1_s11_train
MKRFKRST
>pri-miRNA3440b_f2_s2_train
MLCIYMIFSDYL
>pri-miRNA3440b_f2_s4_train
MILTHGQ
>pri-miRNA3440b_f2_s5_train
MDPKPTRNFCICPALGI
>pri-miRNA3440b_f2_s8_train
MASCRGA
>pri-miRNA3440b_f2_s11_train
MQWTQLLFPPAWK
>pri-miRNA3440b_f2_s13_train
MTAEIRQFS
>pri-miRNA3440b_f3_s2_train
MCVKTHLSVLVLQ
>pri-miRNA3440b_f3_s5_train
MALFGQLSLLVLLEPVLLNWYLTPL
>pri-miRNA4228_f2_s1_train
MMHKIML
>pri-miRNA5634_f2_s4_train
MAGGKGKKLDMVST
>pri-miRNA5634_f3_s1_train
MFSFKCRSYIYKSNNKKIEAQAVEIGGNDRR
>pri-miRNA5634_f3_s2_train
MSVSGCSTATKKPLFSKA
>pri-miRNA5634_f3_s3_train
MTSANIMFNLARLSPPAISIINRLQLLTDKFI
>pri-miRNA5634_f3_s4_train
MHSQQNRKSRLSLPPTTLN
>pri-miRNA5634_f3_s5_train
MIVIHHALHIQLMLRKRYQVRSNQDRS
>pri-miRNA5647_f1_s1_train
MRPRSYQIKCLSFGAKLNDRPVESLVSLPLEFFLPFIERYVPI
>pri-miRNA5647_f1_s2_train
MMFTKFCLLDVLLDILQLTFISCSINFLFCCVFLVRSLKFINSYKEPD
>pri-miRNA5647_f1_s3_train
MVKENTSTFKLHSYMYFLILMFDYLFLDMFQFSYIT
>pri-miRNA5647_f1_s7_train
MVISRKLERKPFSYSILYRMRNVS
>pri-miRNA5647_f1_s8_train
MDNGS
>pri-miRNA5647_f1_s9_train
MRGFIHMAKKKRENYKLFLFLFLNSCLRGFKNKIGSKE
>pri-miRNA5647_f1_s10_train
MALEAFKFVKTDKV
>pri-miRNA5647_f1_s11_train
MLQVVSRTHN
>pri-miRNA5647_f1_s12_train
MHYCE
>pri-miRNA5647_f1_s14_train
MDHNTRYQTQHQRLPL
>pri-miRNA5647_f1_s16_train
MNTHIFKTRSINFNHKIIIFNIC
>pri-miRNA5647_f1_s19_train
MRVFKPESPTNLTPFKYIQKVKKPILISDDKRQHNGDLNPPKSHKNRTR
>pri-miRNA5647_f1_s20_train
MFEFGEFDSLMCCI
>pri-miRNA5647_f2_s1_train
MIGQWKA
>pri-miRNA5647_f2_s2_train
MCQYNKNIYSFYSFQLISIFYI
>pri-miRNA5647_f2_s3_train
MFYWIFSN
>pri-miRNA5647_f2_s4_train
MVKLSGIQICCSPRNRIRSQI
>pri-miRNA5647_f2_s5_train
MSSKRLYENKFP
>pri-miRNA5647_f2_s6_train
MTFYFYFLKIKK
>pri-miRNA5647_f2_s7_train
MKHKAVKKKNET
>pri-miRNA5647_f2_s8_train
MLHSSLFMCFISFLFF
>pri-miRNA5647_f2_s9_train
MYRKKLLLRTNW
>pri-miRNA5647_f2_s10_train
MDLKKRR
>pri-miRNA5647_f2_s11_train
MKAGLEMLFWNLC
>pri-miRNA5647_f2_s12_train
MHQTFQEDFTNEASKRDKLENGGDGSTMEWIICE
>pri-miRNA5647_f2_s14_train
MDLGVWAKSSVWKKPLNVT
>pri-miRNA5647_f3_s7_train
MFTWL
>pri-miRNA5647_f3_s8_train
MVKQLRKENLL
>pri-miRNA5647_f3_s9_train
MRHPSETS
>pri-miRNA5647_f3_s11_train
MVTFSNMVLVRILWSLVISNGS
>pri-miRNA5647_f3_s15_train
MNMYDFEIIIQMRNHN
>pri-miRNA5658_f1_s1_train
MKHRHVIMQTYSKAHKGLRQAQYLKAQTTIRGEDENEVHEKKQEVEDVA
>pri-miRNA5658_f2_s1_train
MKFYSTFIDLL
>pri-miRNA5658_f2_s2_train
MRRSKR
>pri-miRNA5658_f2_s4_train
MSETKSRGTRMKTKETTEAMVGAYLLPK
>pri-miRNA5658_f2_s5_train
MVVLFLDELDLDRSADFLIEEVEFVDFVPELSFLSSELVLVVLEEDFVELSL
>pri-miRNA5658_f2_s6_train
MVVVLASLVWFLVEEEEEMGLRSLV
>pri-miRNA5658_f3_s2_train
MLSSMLRRET
>pri-miRNA5658_f3_s3_train
MRGIGLRSRSRGRFG
>pri-miRNA5658_f3_s4_train
MLLRFALGLGLGIFGILLVDL
>pri-miRNA5658_f3_s5_train
MEVKKVWNLGVLWWFCFWMSLIWTDLLIS
>pri-miRNA5995b_f1_s1_train
MSVLCDLDSDEKAANLQPCQPQRASPSSRNRSSRRNSDKNAIVSIQ
>pri-miRNA5995b_f1_s2_train
MKSFVFSCGGS
>pri-miRNA5995b_f1_s3_train
MVNQR
>pri-miRNA5995b_f1_s4_train
MELVCW
>pri-miRNA5995b_f2_s1_train
MSPATETQECRFSVISIPTKRQQICSRVSRREHPLLLVTAAAAETPTKTPSFRYSK
>pri-miRNA5995b_f2_s2_train
MKNCLYVPAIFKR
>pri-miRNA5995b_f3_s2_train
MVHQLYIEC
>pri-miRNA397b_f2_s1_train
MSKEIFFSPGFE
>pri-miRNA447a_f1_s2_train
MESRNGQIIKIRNRSEKGGEKRRFGGLGTD
>pri-miRNA447a_f1_s3_train
MFRVMDFSSEAWRDVELDTIGFGTTHTYVLLLQN
>pri-miRNA447a_f2_s1_train
MELLSLWNHGMDK
>pri-miRNA447a_f2_s3_train
MLNWIL
>pri-miRNA447a_f2_s4_train
MFCFCKTNISSSEKPVSR
>pri-miRNA447a_f2_s5_train
MSCLLDHFFLLKRMDNI
>pri-miRNA447a_f2_s6_train
MNAYHRGVDLFNSPAIGCFFYIYFTVQFQML
>pri-miRNA447a_f3_s1_train
MMKPRWNCSLYGITEWTNNQNQKSKRKGRRKTQIWRIGDRLDTVECITLMLSAY
>pri-miRNA447a_f3_s3_train
MLIIAELICSIHLPLDAFFIYTSLFNFRCFRRFAE
>pri-miRNA858a_f2_s1_train
MGGIESLLFTIVRDIGRYGTVCVVYNIKCVYTTRTKASTRTSHP
>pri-miRNA858a_f2_s2_train
MEMKSD
>pri-miRNA858a_f3_s1_train
MFHQVLS
