# Supplementary material for: Protein language model-based prediction for plant miRNA encoded peptides
Source: PeerJ Comput Sci. 2025 Mar 18;11:e2733. doi: 10.7717/peerj-cs.2733 (PMC11935769; doi:10.7717/peerj-cs.2733)
Supplement: Supplemental Information 1 [file peerj-cs-11-2733-s001.zip › pLM4PEP-master/environment.yml]

name: myenv
channels:
  - plotly
  - http://mirrors.tuna.tsinghua.edu.cn/anaconda/pkgs/main
  - pytorch
  - conda-forge
  - anaconda
  - https://mirrors.tuna.tsinghua.edu.cn/anaconda/pkgs/main
  - http://mirrors.tuna.tsinghua.edu.cn/anaconda/cloud/conda-forge
  - https://mirrors.tuna.tsinghua.edu.cn/anaconda/cloud/pytorch/
  - http://mirrors.tuna.tsinghua.edu.cn/anaconda/pkgs/free/
  - http://mirrors.tuna.tsinghua.edu.cn/anaconda/cloud/conda-forge/
  - http://mirrors.tuna.tsinghua.edu.cn/anaconda/cloud/msys2/
  - http://mirrors.tuna.tsinghua.edu.cn/anaconda/cloud/bioconda/
  - http://mirrors.tuna.tsinghua.edu.cn/anaconda/pkgs/main/
  - defaults
dependencies:
  - _ipyw_jlab_nb_ext_conf=0.1.0=py38_0
  - _py-xgboost-mutex=2.0=cpu_0
  - _tflow_select=2.3.0=eigen
  - absl-py=0.13.0=py38haa95532_0
  - alabaster=0.7.12=pyhd3eb1b0_0
  - anaconda-client=1.7.2=py38_0
  - anaconda-project=0.9.1=pyhd3eb1b0_1
  - anyio=2.2.0=py38haa95532_2
  - appdirs=1.4.4=py_0
  - argh=0.26.2=py38_0
  - argon2-cffi=20.1.0=py38h2bbff1b_1
  - asn1crypto=1.4.0=py_0
  - astor=0.8.1=py38haa95532_0
  - astroid=2.5=py38haa95532_1
  - astropy=4.2.1=py38h2bbff1b_1
  - astunparse=1.6.3=py_0
  - async_generator=1.10=pyhd3eb1b0_0
  - atomicwrites=1.4.0=py_0
  - attrs=20.3.0=pyhd3eb1b0_0
  - autopep8=1.5.6=pyhd3eb1b0_0
  - babel=2.9.0=pyhd3eb1b0_0
  - backcall=0.2.0=pyhd3eb1b0_0
  - backports=1.0=pyhd3eb1b0_2
  - backports.functools_lru_cache=1.6.4=pyhd3eb1b0_0
  - backports.shutil_get_terminal_size=1.0.0=pyhd3eb1b0_3
  - backports.tempfile=1.0=pyhd3eb1b0_1
  - backports.weakref=1.0.post1=py_1
  - bcrypt=3.2.0=py38he774522_0
  - beautifulsoup4=4.9.3=pyha847dfd_0
  - biopython=1.78=py38h2bbff1b_0
  - biotite=0.34.1=py38h294d835_1
  - bitarray=1.9.2=py38h2bbff1b_1
  - bkcharts=0.2=py38_0
  - black=19.10b0=py_0
  - blas=1.0=mkl
  - bleach=3.3.0=pyhd3eb1b0_0
  - blinker=1.4=py38haa95532_0
  - blosc=1.21.0=h19a0ad4_0
  - bokeh=2.3.2=py38haa95532_0
  - boost=1.74.0=py38he5193b3_5
  - boost-cpp=1.74.0=h54f0996_1
  - boto=2.49.0=py38_0
  - boto3=1.24.28=py38haa95532_0
  - botocore=1.27.59=py38haa95532_0
  - bottleneck=1.3.2=py38h2a96729_1
  - brotli=1.0.9=ha925a31_2
  - brotlipy=0.7.0=py38h2bbff1b_1003
  - bzip2=1.0.8=he774522_0
  - ca-certificates=2023.08.22=haa95532_0
  - cachetools=4.2.2=pyhd3eb1b0_0
  - cairo=1.16.0=h63a05c6_1001
  - certifi=2023.7.22=py38haa95532_0
  - cffi=1.14.5=py38hcd4344a_0
  - chardet=4.0.0=py38haa95532_1003
  - charls=2.2.0=h6c2663c_0
  - click=7.1.2=pyhd3eb1b0_0
  - cloudpickle=1.6.0=py_0
  - clyent=1.2.2=py38_1
  - colorama=0.4.4=pyhd3eb1b0_0
  - comtypes=1.1.9=py38haa95532_1002
  - conda-content-trust=0.1.1=pyhd3eb1b0_0
  - conda-package-handling=1.7.3=py38h8cc25b3_1
  - conda-repo-cli=1.0.4=pyhd3eb1b0_0
  - conda-verify=3.4.2=py_1
  - contextlib2=0.6.0.post1=py_0
  - coverage=5.5=py38h2bbff1b_2
  - cpuonly=2.0=0
  - cryptography=3.4.7=py38h71e12ea_0
  - cudatoolkit=11.6.0=hc0ea762_10
  - curl=7.71.1=h2a8f88b_1
  - cycler=0.10.0=py38_0
  - cython=0.29.23=py38hd77b12b_0
  - cytoolz=0.11.0=py38he774522_0
  - dask=2021.4.0=pyhd3eb1b0_0
  - dask-core=2021.4.0=pyhd3eb1b0_0
  - decorator=5.0.6=pyhd3eb1b0_0
  - defusedxml=0.7.1=pyhd3eb1b0_0
  - diff-match-patch=20200713=py_0
  - distributed=2021.4.0=py38haa95532_0
  - docutils=0.17=py38haa95532_1
  - entrypoints=0.3=py38_0
  - et_xmlfile=1.0.1=py_1001
  - fair-esm=1.0.2=pyhd8ed1ab_0
  - fastcache=1.1.0=py38he774522_0
  - filelock=3.0.12=pyhd3eb1b0_1
  - flake8=3.9.0=pyhd3eb1b0_0
  - flask=1.1.2=pyhd3eb1b0_0
  - freetype=2.10.4=hd328e21_0
  - fsspec=0.9.0=pyhd3eb1b0_0
  - future=0.18.2=py38_1
  - gast=0.4.0=pyhd3eb1b0_0
  - gensim=4.0.1=py38hd77b12b_0
  - get_terminal_size=1.0.0=h38e98db_0
  - gevent=21.1.2=py38h2bbff1b_1
  - giflib=5.2.1=h62dcd97_0
  - glob2=0.7=pyhd3eb1b0_0
  - google-auth=1.21.3=py_0
  - google-auth-oauthlib=0.4.4=pyhd3eb1b0_0
  - google-pasta=0.2.0=pyhd3eb1b0_0
  - greenlet=1.0.0=py38hd77b12b_2
  - grpcio=1.36.1=py38hc60d5dd_1
  - h5py=2.10.0=py38h5e291fa_0
  - hdf5=1.10.4=h7ebc959_0
  - heapdict=1.0.1=py_0
  - html5lib=1.1=py_0
  - icc_rt=2019.0.0=h0cc432a_1
  - icu=58.2=ha925a31_3
  - idna=2.10=pyhd3eb1b0_0
  - imagecodecs=2021.3.31=py38h5da4933_0
  - imageio=2.9.0=pyhd3eb1b0_0
  - imagesize=1.2.0=pyhd3eb1b0_0
  - imbalanced-learn=0.8.1=pyhd8ed1ab_0
  - importlib-metadata=3.10.0=py38haa95532_0
  - importlib_metadata=3.10.0=hd3eb1b0_0
  - iniconfig=1.1.1=pyhd3eb1b0_0
  - intel-openmp=2021.2.0=haa95532_616
  - intervaltree=3.1.0=py_0
  - ipykernel=5.3.4=py38h5ca1d4c_0
  - ipython=7.22.0=py38hd4e2768_0
  - ipython_genutils=0.2.0=pyhd3eb1b0_1
  - ipywidgets=7.6.3=pyhd3eb1b0_1
  - isort=5.8.0=pyhd3eb1b0_0
  - itsdangerous=1.1.0=pyhd3eb1b0_0
  - jdcal=1.4.1=py_0
  - jedi=0.17.2=py38haa95532_1
  - jinja2=2.11.3=pyhd3eb1b0_0
  - jmespath=0.10.0=pyhd3eb1b0_0
  - joblib=1.0.1=pyhd3eb1b0_0
  - jpeg=9b=hb83a4c4_2
  - json5=0.9.5=py_0
  - jsonschema=3.2.0=py_2
  - jupyter=1.0.0=py38_7
  - jupyter-packaging=0.7.12=pyhd3eb1b0_0
  - jupyter_client=6.1.12=pyhd3eb1b0_0
  - jupyter_console=6.4.0=pyhd3eb1b0_0
  - jupyter_core=4.7.1=py38haa95532_0
  - jupyter_server=1.4.1=py38haa95532_0
  - jupyterlab=3.0.14=pyhd3eb1b0_1
  - jupyterlab_pygments=0.1.2=py_0
  - jupyterlab_server=2.4.0=pyhd3eb1b0_0
  - jupyterlab_widgets=1.0.0=pyhd3eb1b0_1
  - keras-applications=1.0.8=py_1
  - keras-preprocessing=1.1.2=pyhd3eb1b0_0
  - keyring=22.3.0=py38haa95532_0
  - kiwisolver=1.3.1=py38hd77b12b_0
  - krb5=1.18.2=hc04afaa_0
  - lazy-object-proxy=1.6.0=py38h2bbff1b_0
  - lcms2=2.12=h83e58a3_0
  - lerc=2.2.1=hd77b12b_0
  - libaec=1.0.4=h33f27b4_1
  - libarchive=3.4.2=h5e25573_0
  - libcurl=7.71.1=h2a8f88b_1
  - libdeflate=1.7=h2bbff1b_5
  - libiconv=1.15=h1df5818_7
  - liblief=0.10.1=ha925a31_0
  - libpng=1.6.37=h2a8f88b_0
  - libprotobuf=3.17.2=h23ce68f_1
  - libsodium=1.0.18=h62dcd97_0
  - libspatialindex=1.9.3=h6c2663c_0
  - libssh2=1.9.0=h7a1dbc1_1
  - libtiff=4.2.0=hd0e1b90_0
  - libuv=1.40.0=he774522_0
  - libxgboost=1.7.3=hd77b12b_0
  - libxml2=2.9.10=hb89e7f3_3
  - libxslt=1.1.34=he774522_0
  - libzopfli=1.0.3=ha925a31_0
  - lightgbm=3.3.5=py38hd77b12b_0
  - llvmlite=0.36.0=py38h34b8924_4
  - locket=0.2.1=py38haa95532_1
  - lxml=4.6.3=py38h9b66d53_0
  - lz4-c=1.9.3=h2bbff1b_0
  - lzo=2.10=he774522_2
  - m2-base=1.0.0=3
  - m2-bash=4.3.042=5
  - m2-bash-completion=2.3=2
  - m2-catgets=1.1=3
  - m2-coreutils=8.25=102
  - m2-dash=0.5.8=2
  - m2-file=5.25=2
  - m2-filesystem=2016.04=4
  - m2-findutils=4.6.0=2
  - m2-gawk=4.1.3=2
  - m2-gcc-libs=5.3.0=4
  - m2-gettext=0.19.7=4
  - m2-gmp=6.1.0=3
  - m2-grep=2.22=4
  - m2-gzip=1.7=2
  - m2-inetutils=1.9.2=2
  - m2-info=6.0=2
  - m2-less=481=2
  - m2-libasprintf=0.19.7=4
  - m2-libcatgets=1.1=3
  - m2-libcrypt=1.3=2
  - m2-libgettextpo=0.19.7=4
  - m2-libiconv=1.14=3
  - m2-libintl=0.19.7=4
  - m2-liblzma=5.2.2=2
  - m2-libpcre=8.38=2
  - m2-libreadline=6.3.008=8
  - m2-libutil-linux=2.26.2=2
  - m2-libxml2=2.9.2=3
  - m2-mintty=1!2.2.3=2
  - m2-mpfr=3.1.4=2
  - m2-msys2-launcher-git=0.3.28.860c495=2
  - m2-msys2-runtime=2.5.0.17080.65c939c=3
  - m2-ncurses=6.0.20160220=2
  - m2-sed=4.2.2=3
  - m2-tftp-hpa=5.2=2
  - m2-time=1.7=2
  - m2-ttyrec=1.0.8=2
  - m2-tzcode=2015.e=2
  - m2-util-linux=2.26.2=2
  - m2-which=2.21=3
  - m2-zlib=1.2.8=4
  - m2w64-gcc-libgfortran=5.3.0=6
  - m2w64-gcc-libs=5.3.0=7
  - m2w64-gcc-libs-core=5.3.0=7
  - m2w64-gmp=6.1.0=2
  - m2w64-libwinpthread-git=5.0.0.4634.697f757=2
  - markdown=3.3.4=py38haa95532_0
  - markupsafe=1.1.1=py38he774522_0
  - matplotlib=3.3.4=py38haa95532_0
  - matplotlib-base=3.3.4=py38h49ac443_0
  - mccabe=0.6.1=py38_1
  - menuinst=1.4.16=py38he774522_1
  - mistune=0.8.4=py38he774522_1000
  - mkl=2021.2.0=haa95532_296
  - mkl-service=2.3.0=py38h2bbff1b_1
  - mkl_fft=1.3.0=py38h277e83a_2
  - mkl_random=1.2.1=py38hf11a4ad_2
  - mock=4.0.3=pyhd3eb1b0_0
  - more-itertools=8.7.0=pyhd3eb1b0_0
  - mpmath=1.2.1=py38haa95532_0
  - msgpack-python=1.0.2=py38h59b6b97_1
  - msys2-conda-epoch=20160418=1
  - multipledispatch=0.6.0=py38_0
  - mypy_extensions=0.4.3=py38_0
  - navigator-updater=0.2.1=py38_0
  - nbclassic=0.2.6=pyhd3eb1b0_0
  - nbclient=0.5.3=pyhd3eb1b0_0
  - nbconvert=6.0.7=py38_0
  - nbformat=5.1.3=pyhd3eb1b0_0
  - nest-asyncio=1.5.1=pyhd3eb1b0_0
  - networkx=2.7.1=pyhd3eb1b0_0
  - nltk=3.6.1=pyhd3eb1b0_0
  - nose=1.3.7=pyhd3eb1b0_1006
  - notebook=6.3.0=py38haa95532_0
  - numba=0.53.1=py38hf11a4ad_0
  - numexpr=2.7.3=py38hb80d3ca_1
  - numpy=1.20.1=py38h34a8a5c_0
  - numpy-base=1.20.1=py38haf7ebc8_0
  - numpydoc=1.1.0=pyhd3eb1b0_1
  - oauthlib=3.1.1=pyhd3eb1b0_0
  - olefile=0.46=py_0
  - openbabel=3.1.1=py38hb26660a_1
  - openjpeg=2.3.0=h5ec785f_1
  - openpyxl=3.0.7=pyhd3eb1b0_0
  - openssl=1.1.1w=h2bbff1b_0
  - opt_einsum=3.3.0=pyhd3eb1b0_1
  - packaging=20.9=pyhd3eb1b0_0
  - pandas=1.2.4=py38hd77b12b_0
  - pandoc=2.12=haa95532_0
  - pandocfilters=1.4.3=py38haa95532_1
  - paramiko=2.7.2=py_0
  - parso=0.7.0=py_0
  - partd=1.2.0=pyhd3eb1b0_0
  - path=15.1.2=py38haa95532_0
  - path.py=12.5.0=0
  - pathlib2=2.3.5=py38haa95532_2
  - pathspec=0.7.0=py_0
  - patsy=0.5.1=py38_0
  - pep8=1.7.1=py38_0
  - pexpect=4.8.0=pyhd3eb1b0_3
  - pickleshare=0.7.5=pyhd3eb1b0_1003
  - pillow=8.2.0=py38h4fa10fc_0
  - pip=21.0.1=py38haa95532_0
  - pixman=0.38.0=hfa6e2cd_1003
  - pkginfo=1.7.0=py38haa95532_0
  - plotly=5.15.0=py_0
  - pluggy=0.13.1=py38haa95532_0
  - ply=3.11=py38_0
  - prometheus_client=0.10.1=pyhd3eb1b0_0
  - prompt-toolkit=3.0.17=pyh06a4308_0
  - prompt_toolkit=3.0.17=hd3eb1b0_0
  - protobuf=3.17.2=py38hd77b12b_0
  - psutil=5.8.0=py38h2bbff1b_1
  - ptyprocess=0.7.0=pyhd3eb1b0_2
  - py=1.10.0=pyhd3eb1b0_0
  - py-lief=0.10.1=py38ha925a31_0
  - py-xgboost=1.7.3=py38haa95532_0
  - pyasn1=0.4.8=pyhd3eb1b0_0
  - pyasn1-modules=0.2.8=py_0
  - pycairo=1.21.0=py38h979ce04_1
  - pycodestyle=2.6.0=pyhd3eb1b0_0
  - pycosat=0.6.3=py38h2bbff1b_0
  - pycparser=2.20=py_2
  - pycurl=7.43.0.6=py38h7a1dbc1_0
  - pydocstyle=6.0.0=pyhd3eb1b0_0
  - pyerfa=1.7.3=py38h2bbff1b_0
  - pyflakes=2.2.0=pyhd3eb1b0_0
  - pygments=2.8.1=pyhd3eb1b0_0
  - pyjwt=2.1.0=py38haa95532_0
  - pylint=2.7.4=py38haa95532_1
  - pyls-black=0.4.6=hd3eb1b0_0
  - pyls-spyder=0.3.2=pyhd3eb1b0_0
  - pynacl=1.4.0=py38h62dcd97_1
  - pyodbc=4.0.30=py38ha925a31_0
  - pyopenssl=20.0.1=pyhd3eb1b0_1
  - pyparsing=2.4.7=pyhd3eb1b0_0
  - pyqt=5.9.2=py38ha925a31_4
  - pyreadline=2.1=py38_1
  - pyrsistent=0.17.3=py38he774522_0
  - pysocks=1.7.1=py38haa95532_0
  - pytables=3.6.1=py38ha5be198_0
  - pytest=6.2.3=py38haa95532_2
  - python=3.8.8=hdbf39b2_5
  - python-dateutil=2.8.1=pyhd3eb1b0_0
  - python-jsonrpc-server=0.4.0=py_0
  - python-language-server=0.36.2=pyhd3eb1b0_0
  - python-levenshtein=0.12.2=py38h2bbff1b_0
  - python-libarchive-c=2.9=pyhd3eb1b0_1
  - python-lmdb=1.4.0=py38hd77b12b_0
  - python_abi=3.8=2_cp38
  - pytorch=1.13.1=py3.8_cpu_0
  - pytorch-mutex=1.0=cpu
  - pytz=2021.1=pyhd3eb1b0_0
  - pywavelets=1.1.1=py38he774522_2
  - pywin32=227=py38he774522_1
  - pywin32-ctypes=0.2.0=py38_1000
  - pywinpty=0.5.7=py38_0
  - pyyaml=5.4.1=py38h2bbff1b_1
  - pyzmq=20.0.0=py38hd77b12b_1
  - qdarkstyle=2.8.1=py_0
  - qt=5.9.7=vc14h73c81de_0
  - qtawesome=1.0.2=pyhd3eb1b0_0
  - qtconsole=5.0.3=pyhd3eb1b0_0
  - qtpy=1.9.0=py_0
  - rdkit=2022.03.5=py38hb311bc2_0
  - regex=2021.4.4=py38h2bbff1b_0
  - reportlab=3.5.68=py38hc3ca807_1
  - requests=2.25.1=pyhd3eb1b0_0
  - requests-oauthlib=1.3.0=py_0
  - rope=0.18.0=py_0
  - rsa=4.7.2=pyhd3eb1b0_1
  - rtree=0.9.7=py38h2eaa2aa_1
  - ruamel_yaml=0.15.100=py38h2bbff1b_0
  - s3transfer=0.6.0=py38haa95532_0
  - scikit-image=0.18.1=py38hf11a4ad_0
  - scikit-learn=0.24.1=py38hf11a4ad_0
  - scipy=1.6.2=py38h66253e8_1
  - seaborn=0.11.1=pyhd3eb1b0_0
  - send2trash=1.5.0=pyhd3eb1b0_1
  - setuptools=52.0.0=py38haa95532_0
  - simplegeneric=0.8.1=py38_2
  - singledispatch=3.6.1=pyhd3eb1b0_1001
  - sip=4.19.13=py38ha925a31_0
  - six=1.15.0=py38haa95532_0
  - smart_open=5.2.1=py38haa95532_0
  - snappy=1.1.8=h33f27b4_0
  - sniffio=1.2.0=py38haa95532_1
  - snowballstemmer=2.1.0=pyhd3eb1b0_0
  - sortedcollections=2.1.0=pyhd3eb1b0_0
  - sortedcontainers=2.3.0=pyhd3eb1b0_0
  - soupsieve=2.2.1=pyhd3eb1b0_0
  - sphinx=4.0.1=pyhd3eb1b0_0
  - sphinxcontrib=1.0=py38_1
  - sphinxcontrib-applehelp=1.0.2=pyhd3eb1b0_0
  - sphinxcontrib-devhelp=1.0.2=pyhd3eb1b0_0
  - sphinxcontrib-htmlhelp=1.0.3=pyhd3eb1b0_0
  - sphinxcontrib-jsmath=1.0.1=pyhd3eb1b0_0
  - sphinxcontrib-qthelp=1.0.3=pyhd3eb1b0_0
  - sphinxcontrib-serializinghtml=1.1.4=pyhd3eb1b0_0
  - sphinxcontrib-websupport=1.2.4=py_0
  - spyder=4.2.5=py38haa95532_0
  - spyder-kernels=1.10.2=py38haa95532_0
  - sqlalchemy=1.4.7=py38h2bbff1b_0
  - sqlite=3.35.4=h2bbff1b_0
  - statsmodels=0.12.2=py38h2bbff1b_0
  - sympy=1.8=py38haa95532_0
  - tbb=2020.3=h74a9793_0
  - tblib=1.7.0=py_0
  - tenacity=8.2.2=pyhd8ed1ab_0
  - tensorboard=2.4.0=pyhc547734_0
  - tensorboard-plugin-wit=1.6.0=py_0
  - tensorflow=2.3.0=mkl_py38h8c0d9a2_0
  - tensorflow-base=2.3.0=eigen_py38h75a453f_0
  - tensorflow-estimator=2.6.0=pyh7b7c402_0
  - termcolor=1.1.0=py38haa95532_1
  - terminado=0.9.4=py38haa95532_0
  - testpath=0.4.4=pyhd3eb1b0_0
  - textdistance=4.2.1=pyhd3eb1b0_0
  - threadpoolctl=2.1.0=pyh5ca1d4c_0
  - three-merge=0.1.1=pyhd3eb1b0_0
  - tifffile=2021.4.8=pyhd3eb1b0_2
  - tk=8.6.10=he774522_0
  - toml=0.10.2=pyhd3eb1b0_0
  - toolz=0.11.1=pyhd3eb1b0_0
  - torchaudio=0.13.1=py38_cpu
  - torchvision=0.14.1=py38_cpu
  - tornado=6.1=py38h2bbff1b_0
  - tqdm=4.59.0=pyhd3eb1b0_1
  - traitlets=5.0.5=pyhd3eb1b0_0
  - typed-ast=1.4.2=py38h2bbff1b_1
  - typing_extensions=3.7.4.3=pyha847dfd_0
  - ujson=4.0.2=py38hd77b12b_0
  - unicodecsv=0.14.1=py38_0
  - urllib3=1.26.4=pyhd3eb1b0_0
  - vc=14.2=h21ff451_1
  - vs2015_runtime=14.27.29016=h5e58377_2
  - watchdog=1.0.2=py38haa95532_1
  - wcwidth=0.2.5=py_0
  - webencodings=0.5.1=py38_1
  - werkzeug=1.0.1=pyhd3eb1b0_0
  - wheel=0.36.2=pyhd3eb1b0_0
  - widgetsnbextension=3.5.1=py38_0
  - win_inet_pton=1.1.0=py38haa95532_0
  - win_unicode_console=0.5=py38_0
  - wincertstore=0.2=py38_0
  - winpty=0.4.3=4
  - wrapt=1.12.1=py38he774522_1
  - xgboost=1.7.3=py38haa95532_0
  - xlrd=2.0.1=pyhd3eb1b0_0
  - xlsxwriter=1.3.8=pyhd3eb1b0_0
  - xlwings=0.23.0=py38haa95532_0
  - xlwt=1.3.0=py38_0
  - xmltodict=0.12.0=py_0
  - xz=5.2.5=h62dcd97_0
  - yaml=0.2.5=he774522_0
  - yapf=0.31.0=pyhd3eb1b0_0
  - zeromq=4.3.3=ha925a31_3
  - zfp=0.5.5=hd77b12b_6
  - zict=2.0.0=pyhd3eb1b0_0
  - zipp=3.4.1=pyhd3eb1b0_0
  - zlib=1.2.11=h62dcd97_4
  - zope=1.0=py38_1
  - zope.event=4.5.0=py38_0
  - zope.interface=5.3.0=py38h2bbff1b_0
  - zstd=1.4.5=h04227a9_0
  - pip:
    - argparse==1.4.0
    - d2l==0.15.1
    - keras==2.3.1
    - missingno==0.5.2
