# Supplementary material for: Protein language model-based prediction for plant miRNA encoded peptides
Source: PeerJ Comput Sci. 2025 Mar 18;11:e2733. doi: 10.7717/peerj-cs.2733 (PMC11935769; doi:10.7717/peerj-cs.2733)
Supplement: Supplemental Information 1 [file peerj-cs-11-2733-s001.zip › pLM4PEP-master/esm-reduced/CODE_OF_CONDUCT.rst]

Code of Conduct
===============

Facebook has adopted a Code of Conduct that we expect project participants to adhere to. Please `read the full text`__ so that you can understand what actions will and will not be tolerated.

__ https://code.facebook.com/codeofconduct
