# Supplementary material for: Protein language model-based prediction for plant miRNA encoded peptides
Source: PeerJ Comput Sci. 2025 Mar 18;11:e2733. doi: 10.7717/peerj-cs.2733 (PMC11935769; doi:10.7717/peerj-cs.2733)
Supplement: Supplemental Information 1 [file peerj-cs-11-2733-s001.zip › pLM4PEP-master/esm-reduced/bin2pt.py]

import torch

PATH='esm2_t12_35M_UR50D-finetuned-alldata-localization\checkpoint-822\pytorch_model.bin'
model=torch.load(PATH)
PATH2='esm2_t12_35M_UR50D.pt'
model2=torch.load(PATH2)
model2['model']=model

torch.save(model2,"pytorch_model_finetuning_replace.pt")
# torch.save(model,"pytorch_model.pt")
