# Supplementary material for: Protein language model-based prediction for plant miRNA encoded peptides
Source: PeerJ Comput Sci. 2025 Mar 18;11:e2733. doi: 10.7717/peerj-cs.2733 (PMC11935769; doi:10.7717/peerj-cs.2733)
Supplement: Supplemental Information 1 [file peerj-cs-11-2733-s001.zip › pLM4PEP-master/esm-reduced/esm/__init__.py]

# Copyright (c) Facebook, Inc. and its affiliates.
#
# This source code is licensed under the MIT license found in the
# LICENSE file in the root directory of this source tree.

from .version import version as __version__  # noqa

from .data import Alphabet, BatchConverter, FastaBatchedDataset  # noqa
from .model.esm1 import ProteinBertModel  # noqa
from .model.esm2 import ESM2  # noqa
from .model.msa_transformer import MSATransformer  #noqa
from . import pretrained  # noqa
