# Supplementary material for: Protein language model-based prediction for plant miRNA encoded peptides
Source: PeerJ Comput Sci. 2025 Mar 18;11:e2733. doi: 10.7717/peerj-cs.2733 (PMC11935769; doi:10.7717/peerj-cs.2733)
Supplement: Supplemental Information 1 [file peerj-cs-11-2733-s001.zip › pLM4PEP-master/esm-reduced/esm/constants.py]

# Copyright (c) Meta Platforms, Inc. and affiliates.
#
# This source code is licensed under the MIT license found in the
# LICENSE file in the root directory of this source tree.

# fmt: off
proteinseq_toks = {
    'toks': ['L', 'A', 'G', 'V', 'S', 'E', 'R', 'T', 'I', 'D', 'P', 'K', 'Q', 'N', 'F', 'Y', 'M', 'H', 'W', 'C', 'X', 'B', 'U', 'Z', 'O', '.', '-']
}
# fmt: on
