# Supplementary material for: Protein language model-based prediction for plant miRNA encoded peptides
Source: PeerJ Comput Sci. 2025 Mar 18;11:e2733. doi: 10.7717/peerj-cs.2733 (PMC11935769; doi:10.7717/peerj-cs.2733)
Supplement: Supplemental Information 1 [file peerj-cs-11-2733-s001.zip › pLM4PEP-master/esm-reduced/esm/inverse_folding/gvp_utils.py]

# Copyright (c) Meta Platforms, Inc. and affiliates.
#
# This source code is licensed under the MIT license found in the
# LICENSE file in the root directory of this source tree.

import torch


def flatten_graph(node_embeddings, edge_embeddings, edge_index):
    """
    Flattens the graph into a batch size one (with disconnected subgraphs for
    each example) to be compatible with pytorch-geometric package.
    Args:
        node_embeddings: node embeddings in tuple form (scalar, vector)
                - scalar: shape batch size x nodes x node_embed_dim
                - vector: shape batch size x nodes x node_embed_dim x 3
        edge_embeddings: edge embeddings of in tuple form (scalar, vector)
                - scalar: shape batch size x edges x edge_embed_dim
                - vector: shape batch size x edges x edge_embed_dim x 3
        edge_index: shape batch_size x 2 (source node and target node) x edges
    Returns:
        node_embeddings: node embeddings in tuple form (scalar, vector)
                - scalar: shape batch total_nodes x node_embed_dim
                - vector: shape batch total_nodes x node_embed_dim x 3
        edge_embeddings: edge embeddings of in tuple form (scalar, vector)
                - scalar: shape batch total_edges x edge_embed_dim
                - vector: shape batch total_edges x edge_embed_dim x 3
        edge_index: shape 2 x total_edges
    """
    x_s, x_v = node_embeddings
    e_s, e_v = edge_embeddings
    batch_size, N = x_s.shape[0], x_s.shape[1]
    node_embeddings = (torch.flatten(x_s, 0, 1), torch.flatten(x_v, 0, 1))
    edge_embeddings = (torch.flatten(e_s, 0, 1), torch.flatten(e_v, 0, 1))

    edge_mask = torch.any(edge_index != -1, dim=1)
    # Re-number the nodes by adding batch_idx * N to each batch
    edge_index = edge_index + (torch.arange(batch_size, device=edge_index.device) *
            N).unsqueeze(-1).unsqueeze(-1)
    edge_index = edge_index.permute(1, 0, 2).flatten(1, 2)
    edge_mask = edge_mask.flatten()
    edge_index = edge_index[:, edge_mask] 
    edge_embeddings = (
        edge_embeddings[0][edge_mask, :],
        edge_embeddings[1][edge_mask, :]
    )
    return node_embeddings, edge_embeddings, edge_index 


def unflatten_graph(node_embeddings, batch_size):
    """
    Unflattens node embeddings.
    Args:
        node_embeddings: node embeddings in tuple form (scalar, vector)
                - scalar: shape batch total_nodes x node_embed_dim
                - vector: shape batch total_nodes x node_embed_dim x 3
        batch_size: int
    Returns:
        node_embeddings: node embeddings in tuple form (scalar, vector)
                - scalar: shape batch size x nodes x node_embed_dim
                - vector: shape batch size x nodes x node_embed_dim x 3
    """
    x_s, x_v = node_embeddings
    x_s = x_s.reshape(batch_size, -1, x_s.shape[1])
    x_v = x_v.reshape(batch_size, -1, x_v.shape[1], x_v.shape[2])
    return (x_s, x_v)
