# Supplementary material for: Protein language model-based prediction for plant miRNA encoded peptides
Source: PeerJ Comput Sci. 2025 Mar 18;11:e2733. doi: 10.7717/peerj-cs.2733 (PMC11935769; doi:10.7717/peerj-cs.2733)
Supplement: Supplemental Information 1 [file peerj-cs-11-2733-s001.zip › pLM4PEP-master/esm-reduced/esm/inverse_folding/transformer_layer.py]

# Copyright (c) Meta Platforms, Inc. and affiliates.
#
# Contents of this file were adapted from the open source fairseq repository.
#
# This source code is licensed under the MIT license found in the
# LICENSE file in the root directory of this source tree.

from typing import Dict, List, Optional

import torch
import torch.nn as nn
import torch.nn.functional as F
from esm.multihead_attention import MultiheadAttention
from torch import Tensor


class TransformerEncoderLayer(nn.Module):
    """Encoder layer block.
    `layernorm -> dropout -> add residual`

    Args:
        args (argparse.Namespace): parsed command-line arguments
    """

    def __init__(self, args):
        super().__init__()
        self.args = args
        self.embed_dim = args.encoder_embed_dim
        self.self_attn = self.build_self_attention(self.embed_dim, args)
        self.self_attn_layer_norm = torch.nn.LayerNorm(self.embed_dim)
        self.dropout_module = nn.Dropout(args.dropout)
        self.activation_fn = F.relu
        self.fc1 = self.build_fc1(
            self.embed_dim,
            args.encoder_ffn_embed_dim,
        )
        self.fc2 = self.build_fc2(
            args.encoder_ffn_embed_dim,
            self.embed_dim,
        )

        self.final_layer_norm = nn.LayerNorm(self.embed_dim)

    def build_fc1(self, input_dim, output_dim):
        return nn.Linear(input_dim, output_dim)

    def build_fc2(self, input_dim, output_dim):
        return nn.Linear(input_dim, output_dim)

    def build_self_attention(self, embed_dim, args):
        return MultiheadAttention(
            embed_dim,
            args.encoder_attention_heads,
            dropout=args.attention_dropout,
            self_attention=True,
        )

    def residual_connection(self, x, residual):
        return residual + x

    def forward(
        self,
        x,
        encoder_padding_mask: Optional[Tensor],
        attn_mask: Optional[Tensor] = None,
    ):
        """
        Args:
            x (Tensor): input to the layer of shape `(seq_len, batch, embed_dim)`
            encoder_padding_mask (ByteTensor): binary ByteTensor of shape
                `(batch, seq_len)` where padding elements are indicated by ``1``.
            attn_mask (ByteTensor): binary tensor of shape `(tgt_len, src_len)`,
                where `tgt_len` is the length of output and `src_len` is the
                length of input, though here both are equal to `seq_len`.
                `attn_mask[tgt_i, src_j] = 1` means that when calculating the
                embedding for `tgt_i`, we exclude (mask out) `src_j`. This is
                useful for strided self-attention.

        Returns:
            encoded output of shape `(seq_len, batch, embed_dim)`
        """
        # anything in original attn_mask = 1, becomes -1e8
        # anything in original attn_mask = 0, becomes 0
        # Note that we cannot use -inf here, because at some edge cases,
        # the attention weight (before softmax) for some padded element in query
        # will become -inf, which results in NaN in model parameters
        if attn_mask is not None:
            attn_mask = attn_mask.masked_fill(
                attn_mask.to(torch.bool), -1e8 if x.dtype == torch.float32 else -1e4
            )

        residual = x
        x = self.self_attn_layer_norm(x)
        x, _ = self.self_attn(
            query=x,
            key=x,
            value=x,
            key_padding_mask=encoder_padding_mask,
            need_weights=False,
            attn_mask=attn_mask,
        )
        x = self.dropout_module(x)
        x = self.residual_connection(x, residual)

        residual = x
        x = self.final_layer_norm(x)
        x = self.activation_fn(self.fc1(x))
        x = self.fc2(x)
        x = self.dropout_module(x)
        x = self.residual_connection(x, residual)
        return x


class TransformerDecoderLayer(nn.Module):
    """Decoder layer block.
    `layernorm -> dropout -> add residual`

    Args:
        args (argparse.Namespace): parsed command-line arguments
        no_encoder_attn (bool, optional): whether to attend to encoder outputs
            (default: False).
    """

    def __init__(
        self, args, no_encoder_attn=False, add_bias_kv=False, add_zero_attn=False
    ):
        super().__init__()
        self.embed_dim = args.decoder_embed_dim
        self.dropout_module = nn.Dropout(args.dropout)

        self.self_attn = self.build_self_attention(
            self.embed_dim,
            args,
            add_bias_kv=add_bias_kv,
            add_zero_attn=add_zero_attn,
        )
        self.nh = self.self_attn.num_heads
        self.head_dim = self.self_attn.head_dim

        self.activation_fn = F.relu

        self.self_attn_layer_norm = nn.LayerNorm(self.embed_dim)

        if no_encoder_attn:
            self.encoder_attn = None
            self.encoder_attn_layer_norm = None
        else:
            self.encoder_attn = self.build_encoder_attention(self.embed_dim, args)
            self.encoder_attn_layer_norm = nn.LayerNorm(self.embed_dim)

        self.ffn_layernorm = (
            LayerNorm(args.decoder_ffn_embed_dim)
            if getattr(args, "scale_fc", False)
            else None
        )
        self.w_resid = (
            nn.Parameter(
                torch.ones(
                    self.embed_dim,
                ),
                requires_grad=True,
            )
            if getattr(args, "scale_resids", False)
            else None
        )

        self.fc1 = self.build_fc1(
            self.embed_dim,
            args.decoder_ffn_embed_dim,
        )
        self.fc2 = self.build_fc2(
            args.decoder_ffn_embed_dim,
            self.embed_dim,
        )

        self.final_layer_norm = nn.LayerNorm(self.embed_dim)
        self.need_attn = True

    def build_fc1(self, input_dim, output_dim):
        return nn.Linear(input_dim, output_dim)

    def build_fc2(self, input_dim, output_dim):
        return nn.Linear(input_dim, output_dim)

    def build_self_attention(
        self, embed_dim, args, add_bias_kv=False, add_zero_attn=False
    ):
        return MultiheadAttention(
            embed_dim,
            args.decoder_attention_heads,
            dropout=args.attention_dropout,
            add_bias_kv=add_bias_kv,
            add_zero_attn=add_zero_attn,
            self_attention=True,
        )

    def build_encoder_attention(self, embed_dim, args):
        return MultiheadAttention(
            embed_dim,
            args.decoder_attention_heads,
            kdim=args.encoder_embed_dim,
            vdim=args.encoder_embed_dim,
            dropout=args.attention_dropout,
            encoder_decoder_attention=True,
        )

    def residual_connection(self, x, residual):
        return residual + x

    def forward(
        self,
        x,
        encoder_out: Optional[torch.Tensor] = None,
        encoder_padding_mask: Optional[torch.Tensor] = None,
        incremental_state: Optional[Dict[str, Dict[str, Optional[Tensor]]]] = None,
        prev_self_attn_state: Optional[List[torch.Tensor]] = None,
        prev_attn_state: Optional[List[torch.Tensor]] = None,
        self_attn_mask: Optional[torch.Tensor] = None,
        self_attn_padding_mask: Optional[torch.Tensor] = None,
        need_attn: bool = False,
        need_head_weights: bool = False,
    ):
        """
        Args:
            x (Tensor): input to the layer of shape `(seq_len, batch, embed_dim)`
            encoder_padding_mask (ByteTensor, optional): binary
                ByteTensor of shape `(batch, src_len)` where padding
                elements are indicated by ``1``.
            need_attn (bool, optional): return attention weights
            need_head_weights (bool, optional): return attention weights
                for each head (default: return average over heads).

        Returns:
            encoded output of shape `(seq_len, batch, embed_dim)`
        """
        if need_head_weights:
            need_attn = True

        residual = x
        x = self.self_attn_layer_norm(x)
        if prev_self_attn_state is not None:
            prev_key, prev_value = prev_self_attn_state[:2]
            saved_state: Dict[str, Optional[Tensor]] = {
                "prev_key": prev_key,
                "prev_value": prev_value,
            }
            if len(prev_self_attn_state) >= 3:
                saved_state["prev_key_padding_mask"] = prev_self_attn_state[2]
            assert incremental_state is not None
            self.self_attn._set_input_buffer(incremental_state, saved_state)
        _self_attn_input_buffer = self.self_attn._get_input_buffer(incremental_state)
        y = x

        x, attn = self.self_attn(
            query=x,
            key=y,
            value=y,
            key_padding_mask=self_attn_padding_mask,
            incremental_state=incremental_state,
            need_weights=False,
            attn_mask=self_attn_mask,
        )
        x = self.dropout_module(x)
        x = self.residual_connection(x, residual)

        if self.encoder_attn is not None and encoder_out is not None:
            residual = x
            x = self.encoder_attn_layer_norm(x)
            if prev_attn_state is not None:
                prev_key, prev_value = prev_attn_state[:2]
                saved_state: Dict[str, Optional[Tensor]] = {
                    "prev_key": prev_key,
                    "prev_value": prev_value,
                }
                if len(prev_attn_state) >= 3:
                    saved_state["prev_key_padding_mask"] = prev_attn_state[2]
                assert incremental_state is not None
                self.encoder_attn._set_input_buffer(incremental_state, saved_state)

            x, attn = self.encoder_attn(
                query=x,
                key=encoder_out,
                value=encoder_out,
                key_padding_mask=encoder_padding_mask,
                incremental_state=incremental_state,
                static_kv=True,
                need_weights=need_attn or (not self.training and self.need_attn),
                need_head_weights=need_head_weights,
            )
            x = self.dropout_module(x)
            x = self.residual_connection(x, residual)

        residual = x
        x = self.final_layer_norm(x)

        x = self.activation_fn(self.fc1(x))
        if self.ffn_layernorm is not None:
            x = self.ffn_layernorm(x)
        x = self.fc2(x)
        x = self.dropout_module(x)
        if self.w_resid is not None:
            residual = torch.mul(self.w_resid, residual)
        x = self.residual_connection(x, residual)
        return x, attn, None
