# Supplementary material for: Protein language model-based prediction for plant miRNA encoded peptides
Source: PeerJ Comput Sci. 2025 Mar 18;11:e2733. doi: 10.7717/peerj-cs.2733 (PMC11935769; doi:10.7717/peerj-cs.2733)
Supplement: Supplemental Information 1 [file peerj-cs-11-2733-s001.zip › pLM4PEP-master/esm-reduced/examples/data/some_proteins_emb_esm2/train_dataset_500.txt]

>pri-miRNA156a_f2_s1_train
MRRQTSVPFACKRDKESDKSHKER
>pri-miRNA156a_f3_s1_train
MFCSIQCVARHLFPLHVREIKKATRAIKKGKTL
>pri-miRNA156a_f3_s2_train
MESLLFSYLSLSPSLSLILCLLQLKLRSNTKLKRFSSFLVFFVSSCRSLKLD
>pri-miRNA156b_f1_s1_train
MALSNNQISENWNLKDQ
>pri-miRNA156b_f2_s1_train
MSLHFGKEKRKIKEIKRRKKTTISVNL
>pri-miRNA156b_f3_s1_train
MKLIKHPLTVRHV
>pri-miRNA156c_f1_s1_train
MREFWDKF
>pri-miRNA156c_f3_s1_train
MKDNFPLLLRL
>pri-miRNA156e_f2_s1_train
MIYINKYGSISAVEDD
>pri-miRNA156e_f3_s1_train
MGRYRLWRTTSYGFEPGHMRRV
>pri-miRNA156f_f2_s1_train
MEHLYI
>pri-miRNA156f_f2_s2_train
MYVILRDMKHICRRFEW
>pri-miRNA157a_f2_s2_train
MYHVLLISFFQS
>pri-miRNA157a_f3_s2_train
MPLKNWRV
>pri-miRNA157a_f3_s3_train
MFIEVCIMFF
>pri-miRNA157d_f2_s1_train
MYSGG
>pri-miRNA159a_f1_s1_train
MTWPLLSLSFLLSKYV
>pri-miRNA159b_f1_s1_train
MSLFFLLGSLMLFIF
>pri-miRNA159b_f2_s2_train
MGLRKVLEMNTIFDSLFLSH
>pri-miRNA159b_f2_s4_train
MVNTSSFFISSFILPLVLSESNCLLFRTIYKFSMVLY
>pri-miRNA159c_f1_s1_train
MQNLRVHVFLIESARC
>pri-miRNA160a_f1_s1_train
MHGPGGESIT
>pri-miRNA160a_f1_s2_train
MTHIHM
>pri-miRNA160a_f2_s1_train
MQITIHAIDCFYSSLFIACICSCMDQVERALLKNRISYLF
>pri-miRNA160a_f3_s1_train
MFCLLIPIFSFVFSPNRHLRLQEQ
>pri-miRNA160c_f2_s1_train
MFMRRGLVYNNIYI
>pri-miRNA161_f2_s1_train
MKIPLFLPKL
>pri-miRNA162a_f1_s1_train
MIFKMSS
>pri-miRNA162a_f1_s2_train
MLLQFFLGQICYETFRYILVINMNQIHFSSRRKNQIYKVCY
>pri-miRNA162a_f2_s1_train
MLFMLHVIQI
>pri-miRNA162a_f2_s2_train
MRLLDTF
>pri-miRNA162a_f3_s2_train
MIFKFNNYVTTIFSWTNML
>pri-miRNA162a_f3_s4_train
MHVCNLGYMFLSIWFHKAIKIQLFTTCGIDFDC
>pri-miRNA162b_f2_s1_train
MFLLIFLRLIMICVCSSTDFLRSVNYFCLFIYDL
>pri-miRNA162b_f3_s1_train
MHSLYIYEQLLVL
>pri-miRNA163_f2_s1_train
MTPTWNLFLGRARSKK
>pri-miRNA163_f3_s1_train
MSTTQEHRS
>pri-miRNA163_f3_s2_train
MILKCWSSRFLRVSPYQNAHSLSLG
>pri-miRNA164a_f3_s1_train
MAWYGSFALRKTHSRQHTHTHT
>pri-miRNA164b_f1_s1_train
MRKHLQHTYILSFSLSLSLIPAQLCGRRE
>pri-miRNA164c_f1_s2_train
MEIIWSLMMQERK
>pri-miRNA165a_f1_s1_train
MTTCFCCVLLKAHLRLRHSSFPHHNTIITIHQPLSLSPLSLSTTKICESAKIDYHEG
>pri-miRNA165a_f3_s1_train
MTCHLIRKYKQ
>pri-miRNA165b_f1_s1_train
MKRLFLLWGMLFGSRIS
>pri-miRNA165b_f2_s1_train
MFICYDALYD
>pri-miRNA166d_f1_s1_train
MKIYTWRKSLNVHMEYVLLLSLQLRISL
>pri-miRNA166d_f1_s2_train
MKILVLWSFAPLSYV
>pri-miRNA166d_f2_s2_train
MVLVSN
>pri-miRNA166d_f2_s3_train
MYIWSMFYFYLYNSGFHCKLLYKATPTHTILRQLPKPQNFTKLM
>pri-miRNA166d_f2_s4_train
MYKYSPHTYTYLASSSSSSSVYLHKVILLWFRVERNIVWLEVMKKIGRLIHFKE
>pri-miRNA166g_f1_s1_train
MLPSSSSFLLT
>pri-miRNA166g_f2_s1_train
MLFGSRSWRVIR
>pri-miRNA166g_f3_s1_train
MQKKNLGLRSFVLSINRRDYLGLFALSHASFFFFFFTYIKLLTFLSSSSYSSYSEAI
>pri-miRNA167a_f3_s1_train
MNRKISLSLS
>pri-miRNA167c_f2_s1_train
MCICK
>pri-miRNA167c_f3_s1_train
MYYNNFQIMI
>pri-miRNA168b_f2_s1_train
MRERCDDC
>pri-miRNA169c_f2_s1_train
MPHTNLKDLFIFSPNVFFSFAIYLHNSWNKNYIHKRENFHNTSFALIFFFSSIMSINYG
>pri-miRNA169c_f3_s1_train
MFFFRLLFISTILGTKTTFTNERIFTTPLLLSFFFFRPL
>pri-miRNA169c_f3_s2_train
MVRESYRMKMKV
>pri-miRNA169c_f3_s3_train
MDCLI
>pri-miRNA169d_f1_s2_train
MQKLYISTKLIHTFLHLSL
>pri-miRNA169d_f2_s1_train
MSPIIRKVRQVGFDVPDIYDMPLKTCSSEVRILIIHTKLEFEYDSIRSANLLK
>pri-miRNA169d_f3_s1_train
MSQTYTICL
>pri-miRNA170_f3_s1_train
MFPRESL
>pri-miRNA171b_f1_s1_train
MVLSGKLTF
>pri-miRNA171b_f2_s1_train
MLVSCLPLFFNHLRIYIFFFTMHTHKLCYWPHFYFLLRFF
>pri-miRNA171c_f1_s1_train
MLSLSHFHIC
>pri-miRNA171c_f1_s2_train
MWMEFGVISN
>pri-miRNA172a_f2_s1_train
MLFDHLFLLPLCHLYLLGFQFFFTFFFWFGDG
>pri-miRNA172a_f3_s1_train
MVRFQLSIRD
>pri-miRNA172a_f3_s2_train
MFVYTYLYIIYMKVRVSSVYKLRRLSTI
>pri-miRNA172a_f3_s3_train
MIFVK
>pri-miRNA172b_f2_s1_train
MKKLQD
>pri-miRNA172b_f2_s2_train
MLHAFAYSFTQFVFFTV
>pri-miRNA172d_f3_s1_train
MCNCFPNLSPSLSL
>pri-miRNA172e_f1_s1_train
MSVYIHVPISLNCFSPKSSC
>pri-miRNA172e_f2_s1_train
MGSLSLFKSQLEILMLLLSLSK
>pri-miRNA172e_f2_s2_train
MYLSLSIASHQNHLADSFAV
>pri-miRNA319a_f1_s1_train
MFQTLYLFIYIHTNILLLS
>pri-miRNA319a_f2_s2_train
MVFRLLGYRSMQIWSRCTNTRSDAYYTCSYT
>pri-miRNA319a_f2_s3_train
MNDAVDKLDH
>pri-miRNA319a_f3_s1_train
MNIHTYHHLLFPSLVFHQSSDVPNALSLHIHTYEYIIVVIDPFRITLAFR
>pri-miRNA319b_f1_s3_train
MLSWWRKRAFFGPLME
>pri-miRNA319b_f2_s1_train
MVPQINLWSSRVILKIRIDSSTHREEDHCIQNHKHGLSFIFSF
>pri-miRNA319b_f2_s2_train
MYAYI
>pri-miRNA319b_f3_s1_train
MAYLLSFLFDLSHCFMLYIV
>pri-miRNA319b_f3_s4_train
MMRETN
>pri-miRNA319c_f1_s1_train
MCLKLFMPNVFFCRITCFS
>pri-miRNA319c_f1_s2_train
MNQDQNR
>pri-miRNA319c_f2_s1_train
MYSSVE
>pri-miRNA319c_f3_s1_train
MDRKRRG
>pri-miRNA393a_f1_s2_train
MCQPQNHHIILLATVSSPYNH
>pri-miRNA393a_f2_s1_train
MDHTSPCIIKISQQNLVKTKINNSVTQLVGNIYLNFAVIERVLFE
>pri-miRNA393a_f2_s2_train
MNTVLQFLRVH
>pri-miRNA393a_f3_s1_train
MIASIGFTLS
>pri-miRNA393b_f2_s1_train
MVIFYIKGLREN
>pri-miRNA394a_f1_s1_train
MRGFPSRTQ
>pri-miRNA394a_f3_s1_train
MSLQFYERVSFKNTVK
>pri-miRNA394b_f1_s1_train
MLHSTERK
>pri-miRNA394b_f2_s1_train
MSFQIRILNFDLSSHLIKPIQQNPTSRETIVVRSSR
>pri-miRNA394b_f3_s2_train
MSDLFLDL
>pri-miRNA395a_f1_s1_train
MISLSRYLCVIIDICMEIIL
>pri-miRNA395a_f2_s1_train
MKYSRNNILGWMSPRVPLSTSLGIQFF
>pri-miRNA395a_f3_s1_train
MYGDYPLSL
>pri-miRNA395b_f2_s1_train
MKLLLFISGQSYKKRVKCPHEFPLTLHC
>pri-miRNA395c_f1_s1_train
MIIGPIMKILIEKEGRIRDSLQ
>pri-miRNA395c_f3_s1_train
MFFDCMIRIYDYWSHYENSH
>pri-miRNA395c_f3_s2_train
MTEQEEESQMST
>pri-miRNA395d_f1_s1_train
MRFFSSRYKLECHPSYLPQTKIDLRSYIPTF
>pri-miRNA395d_f3_s1_train
MSPILSSSNKNRSKILYTYILTIQEIFMFMVVTSNNTIIIRLDVL
>pri-miRNA395e_f1_s1_train
MFIYMYMSVHSLASMRL
>pri-miRNA395f_f1_s1_train
MCLCSTLMGILNIILAPYYQNSDLVHPHISRMFCHSMKNIESMVPPLKTISLASIYRL
>pri-miRNA395f_f3_s1_train
MQFGLSLRSVE
>pri-miRNA396a_f3_s1_train
MTLLFPCPL
>pri-miRNA396b_f1_s1_train
MLVAQLISLSLSLNNSLKFN
>pri-miRNA398a_f2_s1_train
MGSLIAHY
>pri-miRNA398a_f2_s2_train
MWSFPSHLLIFCQQDDHIIMTEQK
>pri-miRNA399b_f1_s1_train
MNIENFR
>pri-miRNA399b_f2_s1_train
MKRNM
>pri-miRNA399d_f1_s1_train
MQCEI
>pri-miRNA399d_f3_s1_train
MKNILNSSEDACL
>pri-miRNA399d_f3_s2_train
MADRIG
>pri-miRNA403_f3_s1_train
MVKLYDDTDDLGLSSSSSFSS
>pri-miRNA414_f1_s1_train
MIYIYILSSIFIFSHIYKPHF
>pri-miRNA414_f1_s3_train
MFISDSKVGSN
>pri-miRNA415_f2_s1_train
MSPTQKAYFHNQR
>pri-miRNA447b_f1_s1_train
MLCFNFRCVRRFAE
>pri-miRNA447b_f3_s1_train
MLLIIVELVL
>pri-miRNA447c_f3_s1_train
MYTYQLDNSFSWFLCTRFCLYRYFLFNFRCFRRFSEWLEICYLYEQLLGISFVILSTHS
>pri-miRNA779_f1_s1_train
MYQILSRGSREC
>pri-miRNA779_f1_s2_train
MKLKVFTLHERSTK
>pri-miRNA779_f2_s1_train
MNGRQNSRT
>pri-miRNA779_f2_s2_train
MFHYLLSSMFCFVLLQG
>pri-miRNA779_f3_s1_train
MVHSILCPGFLKP
>pri-miRNA779_f3_s2_train
MLNWSCTPA
>pri-miRNA779_f3_s3_train
MVAMMRSYNEIESVYTS
>pri-miRNA824_f1_s1_train
MGSRDGDPPFSKFLS
>pri-miRNA824_f1_s3_train
MYGMILSTNVS
>pri-miRNA824_f1_s4_train
MLVRSSSSAN
>pri-miRNA824_f1_s5_train
MEPSENSSVIMISLSLNFDSWSNKTFQKTI
>pri-miRNA824_f1_s6_train
MYKNAFAQCLQRRESEENLLYYEEIKKNFID
>pri-miRNA824_f1_s7_train
MQDNFVSNH
>pri-miRNA824_f2_s1_train
MYHNLVLHVQICESF
>pri-miRNA824_f2_s2_train
MYISYDLFYSTSIVSVIC
>pri-miRNA824_f2_s3_train
MKLSKICLFVLLLRQTNTNSPTKEFSSLSEYGLFLFNMVC
>pri-miRNA824_f2_s5_train
MNFKSENSSSLVNAVENCYS
>pri-miRNA824_f3_s1_train
MSFKII
>pri-miRNA824_f3_s2_train
MSRFVRAFKIFKWTCLMY
>pri-miRNA824_f3_s3_train
MHLHICIYLMICFILQVL
>pri-miRNA824_f3_s7_train
MSSKKRK
>pri-miRNA824_f3_s8_train
MLFVVFII
>pri-miRNA826a_f1_s1_train
MVFDKLKIT
>pri-miRNA835_f1_s1_train
MLEVRVFHVSYFSIYEIRHIDNKFAFTVHPFD
>pri-miRNA835_f2_s1_train
MSLIFLSMRFVT
>pri-miRNA835_f2_s2_train
MFCRGTETDC
>pri-miRNA835_f2_s3_train
MLDSSDRNSGHLCV
>pri-miRNA835_f3_s1_train
MVQLDLQSFILRARVLKLYRQALKIAHRAPVHVRGSCLSCLLFFYL
>pri-miRNA835_f3_s2_train
MEKNRDCNDKQKIRYLISEGLERIKGLDEMLDMQGH
>pri-miRNA849_f2_s1_train
MIGQLLDQCLVSTSNVISTK
>pri-miRNA849_f3_s1_train
MFLSKTFLGLIFTKLF
>pri-miRNA849_f3_s2_train
MAYIQAAF
>pri-miRNA849_f3_s3_train
MAGDFTLKPSEIPYPVETSSADGELFFWVMFFHAGKDVNS
>pri-miRNA869_f1_s1_train
MPTIQISIR
>pri-miRNA869_f2_s1_train
MSGHVCPPYRFPYGRRKYHLSQLQDWTSTRLIIVKPQSTIPHQL
>pri-miRNA869_f2_s2_train
MKALFLMKDCGIVA
>pri-miRNA869_f3_s1_train
MYAHHTDFHTVEESITYLNSRIGPVLGSS
>pri-miRNA3440b_f1_s1_train
MYIYDFFRLLVGS
>pri-miRNA3440b_f1_s2_train
MLKCDSNKSKEGS
>pri-miRNA3440b_f1_s4_train
MSRSWDIVGLNSFTALLKI
>pri-miRNA3440b_f1_s5_train
MFPVNLPTNGLKKQILNGSLRQPPHVTGNPTE
>pri-miRNA3440b_f1_s6_train
MQLRRLKSF
>pri-miRNA3440b_f1_s7_train
MESVWVISYLDKLLEVKPLR
>pri-miRNA3440b_f1_s11_train
MKRFKRST
>pri-miRNA3440b_f2_s2_train
MLCIYMIFSDYL
>pri-miRNA3440b_f2_s4_train
MILTHGQ
>pri-miRNA3440b_f2_s5_train
MDPKPTRNFCICPALGI
>pri-miRNA3440b_f2_s8_train
MASCRGA
>pri-miRNA3440b_f2_s11_train
MQWTQLLFPPAWK
>pri-miRNA3440b_f2_s13_train
MTAEIRQFS
>pri-miRNA3440b_f3_s2_train
MCVKTHLSVLVLQ
>pri-miRNA3440b_f3_s5_train
MALFGQLSLLVLLEPVLLNWYLTPL
>pri-miRNA4228_f2_s1_train
MMHKIML
>pri-miRNA5634_f2_s4_train
MAGGKGKKLDMVST
>pri-miRNA5634_f3_s1_train
MFSFKCRSYIYKSNNKKIEAQAVEIGGNDRR
>pri-miRNA5634_f3_s2_train
MSVSGCSTATKKPLFSKA
>pri-miRNA5634_f3_s3_train
MTSANIMFNLARLSPPAISIINRLQLLTDKFI
>pri-miRNA5634_f3_s4_train
MHSQQNRKSRLSLPPTTLN
>pri-miRNA5634_f3_s5_train
MIVIHHALHIQLMLRKRYQVRSNQDRS
>pri-miRNA5647_f1_s1_train
MRPRSYQIKCLSFGAKLNDRPVESLVSLPLEFFLPFIERYVPI
>pri-miRNA5647_f1_s2_train
MMFTKFCLLDVLLDILQLTFISCSINFLFCCVFLVRSLKFINSYKEPD
>pri-miRNA5647_f1_s3_train
MVKENTSTFKLHSYMYFLILMFDYLFLDMFQFSYIT
>pri-miRNA5647_f1_s7_train
MVISRKLERKPFSYSILYRMRNVS
>pri-miRNA5647_f1_s8_train
MDNGS
>pri-miRNA5647_f1_s9_train
MRGFIHMAKKKRENYKLFLFLFLNSCLRGFKNKIGSKE
>pri-miRNA5647_f1_s10_train
MALEAFKFVKTDKV
>pri-miRNA5647_f1_s11_train
MLQVVSRTHN
>pri-miRNA5647_f1_s12_train
MHYCE
>pri-miRNA5647_f1_s14_train
MDHNTRYQTQHQRLPL
>pri-miRNA5647_f1_s16_train
MNTHIFKTRSINFNHKIIIFNIC
>pri-miRNA5647_f1_s19_train
MRVFKPESPTNLTPFKYIQKVKKPILISDDKRQHNGDLNPPKSHKNRTR
>pri-miRNA5647_f1_s20_train
MFEFGEFDSLMCCI
>pri-miRNA5647_f2_s1_train
MIGQWKA
>pri-miRNA5647_f2_s2_train
MCQYNKNIYSFYSFQLISIFYI
>pri-miRNA5647_f2_s3_train
MFYWIFSN
>pri-miRNA5647_f2_s4_train
MVKLSGIQICCSPRNRIRSQI
>pri-miRNA5647_f2_s5_train
MSSKRLYENKFP
>pri-miRNA5647_f2_s6_train
MTFYFYFLKIKK
>pri-miRNA5647_f2_s7_train
MKHKAVKKKNET
>pri-miRNA5647_f2_s8_train
MLHSSLFMCFISFLFF
>pri-miRNA5647_f2_s9_train
MYRKKLLLRTNW
>pri-miRNA5647_f2_s10_train
MDLKKRR
>pri-miRNA5647_f2_s11_train
MKAGLEMLFWNLC
>pri-miRNA5647_f2_s12_train
MHQTFQEDFTNEASKRDKLENGGDGSTMEWIICE
>pri-miRNA5647_f2_s14_train
MDLGVWAKSSVWKKPLNVT
>pri-miRNA5647_f3_s7_train
MFTWL
>pri-miRNA5647_f3_s8_train
MVKQLRKENLL
>pri-miRNA5647_f3_s9_train
MRHPSETS
>pri-miRNA5647_f3_s11_train
MVTFSNMVLVRILWSLVISNGS
>pri-miRNA5647_f3_s15_train
MNMYDFEIIIQMRNHN
>pri-miRNA5658_f1_s1_train
MKHRHVIMQTYSKAHKGLRQAQYLKAQTTIRGEDENEVHEKKQEVEDVA
>pri-miRNA5658_f2_s1_train
MKFYSTFIDLL
>pri-miRNA5658_f2_s2_train
MRRSKR
>pri-miRNA5658_f2_s4_train
MSETKSRGTRMKTKETTEAMVGAYLLPK
>pri-miRNA5658_f2_s5_train
MVVLFLDELDLDRSADFLIEEVEFVDFVPELSFLSSELVLVVLEEDFVELSL
>pri-miRNA5658_f2_s6_train
MVVVLASLVWFLVEEEEEMGLRSLV
>pri-miRNA5658_f3_s2_train
MLSSMLRRET
>pri-miRNA5658_f3_s3_train
MRGIGLRSRSRGRFG
>pri-miRNA5658_f3_s4_train
MLLRFALGLGLGIFGILLVDL
>pri-miRNA5658_f3_s5_train
MEVKKVWNLGVLWWFCFWMSLIWTDLLIS
>pri-miRNA5995b_f1_s1_train
MSVLCDLDSDEKAANLQPCQPQRASPSSRNRSSRRNSDKNAIVSIQ
>pri-miRNA5995b_f1_s2_train
MKSFVFSCGGS
>pri-miRNA5995b_f1_s3_train
MVNQR
>pri-miRNA5995b_f1_s4_train
MELVCW
>pri-miRNA5995b_f2_s1_train
MSPATETQECRFSVISIPTKRQQICSRVSRREHPLLLVTAAAAETPTKTPSFRYSK
>pri-miRNA5995b_f2_s2_train
MKNCLYVPAIFKR
>pri-miRNA5995b_f3_s2_train
MVHQLYIEC
>pri-miRNA397b_f2_s1_train
MSKEIFFSPGFE
>pri-miRNA447a_f1_s2_train
MESRNGQIIKIRNRSEKGGEKRRFGGLGTD
>pri-miRNA447a_f1_s3_train
MFRVMDFSSEAWRDVELDTIGFGTTHTYVLLLQN
>pri-miRNA447a_f2_s1_train
MELLSLWNHGMDK
>pri-miRNA447a_f2_s3_train
MLNWIL
>pri-miRNA447a_f2_s4_train
MFCFCKTNISSSEKPVSR
>pri-miRNA447a_f2_s5_train
MSCLLDHFFLLKRMDNI
>pri-miRNA447a_f2_s6_train
MNAYHRGVDLFNSPAIGCFFYIYFTVQFQML
>pri-miRNA447a_f3_s1_train
MMKPRWNCSLYGITEWTNNQNQKSKRKGRRKTQIWRIGDRLDTVECITLMLSAY
>pri-miRNA447a_f3_s3_train
MLIIAELICSIHLPLDAFFIYTSLFNFRCFRRFAE
>pri-miRNA858a_f2_s1_train
MGGIESLLFTIVRDIGRYGTVCVVYNIKCVYTTRTKASTRTSHP
>pri-miRNA858a_f2_s2_train
MEMKSD
>pri-miRNA858a_f3_s1_train
MFHQVLS
>ath_URS0000D025A8_snoRNA_f1_s1
MDMTKWQ
>ath_URS0001BC6854_snoRNA_f2_s1
MMNTIGT
>ath_URS0000D33FA1_snoRNA_f2_s3
MIFHRED
>ath_URS0000D33FA1_snoRNA_f2_s5
MKMGMDP
>ath_URS0000CF78F2_snoRNA_f2_s13
MQYTAVE
>ath_URS0000A7679C_snRNA_f1_s1
MMHSCTSNV
>ath_URS0000A76F47_snRNA_f2_s1
MSNTINGGI
>ath_URS00007F7CD6_snoRNA_f2_s1
MAGLYKDKT
>ath_URS0000A76E3F_snoRNA_f3_s1
MEQSEIVIA
>ath_URS0000173B4F_snoRNA_f1_s1
MFWCNFFVC
>ath_URS000068A5E7_snoRNA_f3_s1
MRAIWSDSV
>ath_URS0000D2E92C_snoRNA_f3_s23
MIPTCYSVH
>ath_URS0000D3705A_snoRNA_f1_s5
MEKIAKSIR
>ath_URS0000CE208A_snoRNA_f1_s2
MYPPQKQQG
>ath_URS0000CD953E_snoRNA_f3_s1
MLLGHKGMY
>ath_URS0000A772C4_snoRNA_f1_s1
MYPPKHKEGV
>ath_URS0001BC5BE6_snoRNA_f2_s1
MFVREDLIFT
>ath_URS0000CF5024_snoRNA_f1_s12
MQLQRVGDGQ
>ath_URS000049D13B_snRNA_f2_s1
MRKRRLKSTFG
>ath_URS00002CF2FA_snRNA_f3_s1
MSIVSDSFWQV
>ath_URS0000A77848_snRNA_f3_s1
MCEVVSFNNKS
>ath_URS00003EECE2_snoRNA_f3_s1
MVAEHSMLKSI
>ath_URS00008075AC_snoRNA_f2_s1
MLIVCLVICIW
>ath_URS00003B8261_snoRNA_f2_s1
MMNIKFIISSL
>ath_URS00006E50DA_snoRNA_f2_s1
MNNAKFLTPLV
>ath_URS0000011CAB_snoRNA_f2_s1
MIGVYSGLKEP
>ath_URS0000CDCFCE_snoRNA_f3_s3
MTKNQSRNIKD
>ath_URS0000CDDE11_snoRNA_f1_s1
MFWCVFRCRRS
>ath_URS0000CDDE11_snoRNA_f2_s7
MGATMKTMIAQ
>ath_URS00006F7BDB_snoRNA_f2_s1
MLHRKSHYLFV
>ath_URS0000694FFF_snoRNA_f2_s1
MLQRKSRHFSR
>ath_URS0000D4BE89_snoRNA_f1_s1
MFIVYVFYNDV
>ath_URS0000D2E92C_snoRNA_f1_s13
MKGIEVSHPHR
>ath_URS0000D2E92C_snoRNA_f3_s22
MEEQVRVMELA
>ath_URS0000D469E8_snoRNA_f2_s18
MQCVCKMILDA
>ath_URS0000CFB23A_snoRNA_f3_s1
MMFFFNFLFGY
>ath_URS0000CF7A66_snoRNA_f1_s4
MRSSEGCEEER
>ath_URS0000CF5024_snoRNA_f2_s3
MPASRKSNPEP
>ath_URS0000D27047_snoRNA_f1_s1
MYMNSLRITGM
>ath_URS0000667C14_snoRNA_f2_s1
MLQRMIQNSSE
>ath_URS00002CF2FA_snRNA_f3_s5
MTVETLIRDAHG
>ath_URS00002CA81F_snoRNA_f1_s1
MKILTSQPFINI
>ath_URS00003C78F7_snoRNA_f2_s1
MKKQSQKIGSAV
>ath_URS00004A4269_snoRNA_f2_s1
MMRIVLLSSDSY
>ath_URS00008085D5_snoRNA_f3_s1
MTISPNDRIRLY
>ath_URS00001E1DEA_snoRNA_f1_s1
MFIYLITIRFST
>ath_URS0000A766A5_snoRNA_f1_s1
MNSTSVDNFIIS
>ath_URS0000A7677D_snoRNA_f1_s2
MRIQAKFTFGNS
>ath_URS0000D33FA1_snoRNA_f2_s31
MSGLKFQLIRKQ
>ath_URS0000D33FA1_snoRNA_f3_s2
MNRCHLWKDLVC
>ath_URS0000D33FA1_snoRNA_f3_s5
MAMQQDTFHFIF
>ath_URS0000D2E92C_snoRNA_f3_s13
MSVVMWHFSNKS
>ath_URS0000D469E8_snoRNA_f2_s13
MIKARSFGKKPK
>ath_URS0000D0FA7D_snoRNA_f3_s22
MVMEHEACPCTS
>ath_URS0000CF7A66_snoRNA_f2_s2
MVKPVRWSSERR
>ath_URS0000CF7A66_snoRNA_f3_s9
MMAAFSSRLDCV
>ath_URS0000CFF6F2_snoRNA_f2_s6
MILRSRPGCWPL
>ath_URS0000D00164_snoRNA_f2_s30
METRALDLVFEW
>ath_URS0000D47781_snoRNA_f2_s15
MKLKAEMAMAGK
>ath_URS0000D47781_snoRNA_f2_s17
MITEMTKDLNEN
>ath_URS0000D47781_snoRNA_f2_s21
MPCTCNPNAKSS
>ath_URS0000D47781_snoRNA_f3_s8
MVKRGCLPHISS
>ath_URS0000CF42DF_snoRNA_f2_s8
MFKNEQRLQERF
>ath_URS0000CF78F2_snoRNA_f3_s2
MVSRVCTKECVP
>ath_URS000048998F_snRNA_f3_s2
MAMDYYPYDAFLS
>ath_URS00002641F3_snoRNA_f1_s3
MSSSYQHFSWFEA
>ath_URS00006F147E_snoRNA_f2_s1
MMVITMLILMSCD
>ath_URS00007F0135_snoRNA_f3_s1
MLMYIDNFYLIYK
>ath_URS00005970E2_snoRNA_f3_s1
MVKDDEKNRSDSL
>ath_URS0000A764C7_snoRNA_f3_s1
MMILKKSINQTLW
>ath_URS0000A76539_snoRNA_f1_s1
MNAILVIFIVTCL
>ath_URS0000AF953D_snoRNA_f2_s8
MKHYQLLDYFVIN
>ath_URS0000CDCFCE_snoRNA_f1_s7
MIILKDDEIRDKI
>ath_URS0000CDCFCE_snoRNA_f3_s7
MKYGMMCKGGRLW
>ath_URS0000CEFB82_snoRNA_f2_s4
MTILQQLIQGQAT
>ath_URS0000D33FA1_snoRNA_f2_s13
MKRKRGHRPKNRP
>ath_URS0000D33FA1_snoRNA_f3_s8
MPQSCMVCIDSYL
>ath_URS0000D33FA1_snoRNA_f3_s12
MISQTFKHLVNEW
>ath_URS0000D2E92C_snoRNA_f2_s9
MSAGWASFKSRAL
>ath_URS0000D2E92C_snoRNA_f3_s9
MSWFVTVADISLA
>ath_URS0000D2E92C_snoRNA_f3_s20
MAEFEPKFAPSLF
>ath_URS0000D0FA7D_snoRNA_f1_s4
MTLYFFGIIFGNF
>ath_URS0000D0FA7D_snoRNA_f2_s8
MGVITPPAHKLPP
>ath_URS0000D0FA7D_snoRNA_f3_s18
MIALHSKLNSTIC
>ath_URS0000D07A6F_snoRNA_f3_s1
MDRHGTSSQVSLF
>ath_URS0000CF7A66_snoRNA_f3_s2
MARSSEWWIVERW
>ath_URS0000CF7A66_snoRNA_f3_s4
MVRFGRACEDEVE
>ath_URS0000CE2EDF_snoRNA_f2_s2
MILFVFIFPLFSF
>ath_URS0000CD953E_snoRNA_f2_s13
MTDDVKWYKTVMI
>ath_URS0000D23425_snoRNA_f3_s1
MRNGDDNRFFKIN
>ath_URS0000A76BCE_snRNA_f1_s2
MVTLFYINPTLVYT
>ath_URS0000D435AA_snRNA_f2_s1
MRSSDVVFLYQYNK
>ath_URS000014C471_snoRNA_f2_s1
MMNCNSLIRQFCFR
>ath_URS00007F7CD6_snoRNA_f3_s1
MSTVSSNLSEKRRI
>ath_URS0000279D42_snoRNA_f2_s1
MMISISIFQRRMQC
>ath_URS0000072BF6_snoRNA_f2_s1
MMSRILSYTQMYQC
>ath_URS0001BC9D50_snoRNA_f3_s1
MMTNLILDVHGKAT
>ath_URS0001BC4D34_snoRNA_f3_s1
MIYVFVGSLVFFGV
>ath_URS0000D184E0_snoRNA_f2_s8
MRAGRELSSVGWQL
>ath_URS0000694FFF_snoRNA_f1_s1
MKRSHASKKVSAFF
>ath_URS0000D05D0F_snoRNA_f3_s12
MKKNLILNILKSQI
>ath_URS0000CEFB82_snoRNA_f3_s8
MWKASSLHHLLTTT
>ath_URS0000D2E92C_snoRNA_f3_s15
MYSASSSISSSISS
>ath_URS0000658902_snoRNA_f1_s1
MYEKMNEEVVTFRR
>ath_URS0000CF5024_snoRNA_f1_s4
MNLWQKNNLMRWKL
>ath_URS0000D162A1_snoRNA_f2_s1
MVKETKADENTGNL
>ath_URS0000CF42DF_snoRNA_f3_s19
MKKQVSNQKERNRT
>ath_URS0000CF42DF_snoRNA_f3_s21
MGVIAINQDMIREY
>ath_URS0000CF42DF_snoRNA_f3_s22
MQIKFRNKTILSRR
>ath_URS00007D2C49_snoRNA_f1_s2
MMEVLQLMNIILNY
>ath_URS0000A770DB_snRNA_f3_s1
MLFFPKNALYKLRAI
>ath_URS00007C36AE_snRNA_f1_s4
MFITLLCFDMFCLAV
>ath_URS00004BA4E9_snoRNA_f2_s1
MMIWCKIEALFLQFS
>ath_URS000055B6DE_snoRNA_f2_s1
MFQTTRAWCYMKFLR
>ath_URS00000DB32E_snoRNA_f2_s1
MMRYLQTGGLKLMSC
>ath_URS0001BC7D85_snoRNA_f2_s1
MMDLGPSESFDIKTG
>ath_URS0000514BC4_snoRNA_f3_s5
MSFMTDLEIILEFWN
>ath_URS0001BC06AE_snoRNA_f1_s1
MYEKMNEDKKVPVML
>ath_URS0000CDAE22_snoRNA_f2_s1
MIQFPCTVPCYNHSV
>ath_URS0000D33FA1_snoRNA_f2_s30
MLNKLTLDNVFINQI
>ath_URS0000D0E129_snoRNA_f3_s1
MIFTTKISEAFLNCF
>ath_URS0000D2E92C_snoRNA_f1_s12
MGEEKLLRLLTGDQT
>ath_URS0000D2E92C_snoRNA_f3_s4
MQTQMIFTKNKSNTS
>ath_URS0000D2CA0E_snoRNA_f3_s1
MCFSPWRTDVPNLIF
>ath_URS0000CF7A66_snoRNA_f2_s6
MASECNRGFFKFLNF
>ath_URS0000CEA166_snoRNA_f2_s9
MSKKTPDVFDSFGWL
>ath_URS0000CD953E_snoRNA_f1_s14
MQSSGVMVILEFQVE
>ath_URS0000D27047_snoRNA_f2_s1
MNPKLFRQFHTYWLS
>ath_URS00007E6243_snoRNA_f2_s1
MMMKDDSIEQSNSDHH
>ath_URS00007BCEE3_snoRNA_f1_s1
MNSCVLLVPTYVFFLH
>ath_URS0000D44A4C_snoRNA_f1_s9
MDGEIQVCCIEAAERD
>ath_URS0000514BC4_snoRNA_f2_s2
MASGFKKICFGYVGRNK
>ath_URS0000689BA2_snoRNA_f1_s2
MCEWFHHDLKNSIWQFI
>ath_URS0000D33FA1_snoRNA_f1_s24
MEAAVCREEGQRPFPCF
>ath_URS0000D2E92C_snoRNA_f1_s8
MSWRCSHPYLLECTQQA
>ath_URS0000D469E8_snoRNA_f2_s16
MFLPLLSVCSDVWLSGE
>ath_URS0000D469E8_snoRNA_f3_s4
MTFFLYVSWVEALLIIS
>ath_URS0000D07A6F_snoRNA_f1_s8
MSCLISGSGADGACCCC
>ath_URS000054229E_snRNA_f3_s1
MISSAERPHKLHTRVSAI
>ath_URS0000D34035_snRNA_f3_s1
MSQARAVVQRMGDSRKPR
>ath_URS0000A76FBF_snoRNA_f3_s1
MVRFLPFDMWVWTVTSLV
>ath_URS0000D2E92C_snoRNA_f3_s8
MQRAPFAFFLSLAIAHPL
>ath_URS0000CF7A66_snoRNA_f2_s5
MRWSAGIFLSLETLGEQK
>ath_URS0000CD953E_snoRNA_f2_s14
MLKTCKIHTYQSYACLLT
>ath_URS0000CEE988_snoRNA_f3_s1
MCPSMINNILMVKSSLISY
>ath_URS0000D33FA1_snoRNA_f1_s13
MKTSTISLIKSENIEVIHL
>ath_URS0000D2E92C_snoRNA_f1_s20
MPPKVEINLAISDIYYCSH
>ath_URS0000D469E8_snoRNA_f2_s11
MDSLIRATLGFFRWLIGER
>ath_URS0000D3705A_snoRNA_f2_s5
MRVRKSSFSSSTPSKKRPK
>ath_URS0000CFF6F2_snoRNA_f2_s5
MMLPILNFSETGTNSSLST
>ath_URS0000D29CF6_snoRNA_f1_s12
MEEPLEMIERSQEKDMRLKE
>ath_URS0000D05D0F_snoRNA_f2_s21
MQSYPNHAKCARMMRNDIKQ
>ath_URS00007D2C49_snoRNA_f2_s5
MKPDPIARWYLNGSSTDQIL
>ath_URS0000A764A5_snoRNA_f3_s1
MADPNGFVHLYISSQFHPAEI
>ath_URS0001BC9A48_snoRNA_f3_s2
MREECFAQPVTTIEHSPSFII
>ath_URS0000CDCFCE_snoRNA_f2_s1
MKQREYLWEFCKICYILLSIL
>ath_URS0000D37A7C_snoRNA_f2_s1
MHQRDSHLDISHHSHLLTRRF
>ath_URS0000D2E92C_snoRNA_f3_s3
MHMQQSYMKHSRLDSKCNATK
>ath_URS0000D3579F_snoRNA_f1_s5
MLKPKRSLQPIPLYRATNLWN
>ath_URS0000CF5024_snoRNA_f3_s8
MKRWKMMRSTFRSKPARPPSP
>ath_URS0000D47781_snoRNA_f1_s3
MTSHSSRSHWREIQLHYFQLK
>ath_URS0000CF42DF_snoRNA_f1_s2
MPSIALFIFLTFFFNPLNNFL
>ath_URS00007C36AE_snRNA_f1_s7
MQRYIANEDHLQKIRRFWICCL
>ath_URS0000A76752_snoRNA_f3_s1
MMNDMKKMLKVVTDYTLITSQF
>ath_URS0000CDAE22_snoRNA_f3_s1
MWVQIRPANQRTNKELRAGTDI
>ath_URS0000CFBA69_snoRNA_f1_s3
MTKTHMDFCYTIKALRTKKKFG
>ath_URS0000D29CF6_snoRNA_f2_s1
MKLEDPLERVLVSSDKCVFCMF
>ath_URS0000CEA166_snoRNA_f2_s6
MISYTVFNSLLINYLHIKLLEQ
>ath_URS0000D162A1_snoRNA_f3_s1
MRTLVIYEFFQTTSTKKTSASV
>ath_URS0000319EFA_snoRNA_f1_s1
MVSIFWSGVFSKGVHRLLGHLNL
>ath_URS0000D05D0F_snoRNA_f2_s8
MVLLEVVETFVVTSLVLHITDLF
>ath_URS0000D469E8_snoRNA_f3_s1
MILLCHLNFFLISYQSSFVGSSV
>ath_URS0000D469E8_snoRNA_f3_s16
MLRVINWSSRCFFLSYLYAQMSG
>ath_URS0000CF7A66_snoRNA_f1_s1
MTEARTMARNSGEDVEAKCEVVE
>ath_URS0000035E8E_snRNA_f2_s1
MGLYLPPDDAMSKVPHRQVREPWS
>ath_URS0000D33FA1_snoRNA_f1_s19
MIGSLGSSVDKVEWLLEYVLESAG
>ath_URS0000CE8C96_snoRNA_f1_s9
MLQEHCINQMTFSYKQKFHKDIGK
>ath_URS0000D2E92C_snoRNA_f3_s7
MLSLTVMVVISLNGRRKVASPVDG
>ath_URS000015299C_snoRNA_f2_s1
MMRTNMKKQLSLSEDFNPFDDSFVI
>ath_URS0001BC9D50_snoRNA_f2_s1
MTREPFKPPLNMDGRHVFLRQCLRS
>ath_URS0001BBF686_snoRNA_f1_s2
MFQRSGVKHRPERRDKEARDVSYFH
>ath_URS0000D33FA1_snoRNA_f1_s1
MQKGPDHLDLSFPGKSFKRELNSST
>ath_URS0000D33FA1_snoRNA_f3_s11
MTLFPIENKIRLFAPGQYPAKIQQT
>ath_URS0000CE8C96_snoRNA_f2_s2
MKDLNFQDWILRHLISSADVAFSLA
>ath_URS0000D469E8_snoRNA_f3_s19
MSKIHCYQQLLLFAASWFPPHLHQI
>ath_URS0000CE208A_snoRNA_f1_s7
MGYKKICLLDWKCGGAYRLRSAKHG
>ath_URS0000CF5024_snoRNA_f3_s13
MTGGTLSSLITRQQAKQLFFSHSVK
>ath_URS0000D47781_snoRNA_f1_s2
MPSRLTLAVWLSILVEYQLSLPRSM
>ath_URS00003DFE32_snRNA_f3_s2
MTRINREMVQIFLDRISQLFCVFQLS
>ath_URS0000299186_snoRNA_f2_s1
MIINLPALLRLFNEADTVNTWLNFLI
>ath_URS0000D29CF6_snoRNA_f1_s14
MMMILERTMQTLSIIHFLLDKCEESS
>ath_URS0000D33FA1_snoRNA_f2_s9
MEILLQQHSVGGTLSHCSFFRRTLQP
>ath_URS0000D469E8_snoRNA_f2_s19
MVSSSSSSDLGSMLPPHLYLQLPTGQ
>ath_URS0000D07A6F_snoRNA_f3_s3
MASAVSVFSGSIPFENFLTLFSNIHS
>ath_URS0000D23425_snoRNA_f3_s3
MNSTPIDSNGKVLKGFLYQHSSNVRL
>ath_URS0000419C81_snoRNA_f3_s1
MWKGLNMVMIQEYCGLEFQIWDSSPRS
>ath_URS0000628AA0_snoRNA_f3_s1
MMGTLSGVAFKPLQSFTESFIIFLCEA
>ath_URS0000D33FA1_snoRNA_f2_s29
MQKTENQTETVEHSTNTALCRALSEVE
>ath_URS0000D0FA7D_snoRNA_f3_s15
MGFFSDSSSGRVLHLLGPLNSEAHTRP
>ath_URS00002CF2FA_snRNA_f1_s2
MQYTCNLNINLGPVTLNQNLILSGLRVD
>ath_URS0000D32E00_snRNA_f3_s1
MPLSVENTRYSLVKGVLIFFISPLVVNK
>ath_URS0000514BC4_snoRNA_f2_s3
MPSTHVCVSYKLLISPTSLKSKQILLYI
>ath_URS0000CF7A66_snoRNA_f1_s5
MECWDFLILRNAWGTKVRGGGPRSVCLS
>ath_URS0000CF5024_snoRNA_f1_s3
MPLHTQSLSDMSESCQLDMSLHQTLRTV
>ath_URS000049D13B_snRNA_f3_s4
MVMFQTEAKMALALSLRHVCLICDLQFDG
>ath_URS0000D2E92C_snoRNA_f2_s5
MFDHMGKLEMGDIHPTWLDWIRSQRDVAR
>ath_URS0000CF42DF_snoRNA_f3_s4
MLFPILMVVNFLQGSASLESPSVECLNLK
>ath_URS0000CF7A66_snoRNA_f1_s2
MRSWNGEKLRRSRVNEDEDEARRGRVAVEW
>ath_URS000021F316_snoRNA_f2_s1
MRNGYNLALMRDERSAQSLLRLIGRSNFYTI
>ath_URS0000D2E92C_snoRNA_f2_s12
MVLFCRSVFLLSSSQSSEEGILDRVVEFDGGV
>ath_URS0000D31BB9_snoRNA_f2_s8
MTILVNNFYFLVIFDLFWLCLWFSGRREYVKVK
>ath_URS0000D07A6F_snoRNA_f3_s10
MLGVSYISASVGEVRVGIVVVVALVEPSLVLNVA
>ath_URS0000CF5024_snoRNA_f1_s7
MSDMVRLISTLGGMSSYSLTSTNFRQGHQHKEKP
>ath_URS0000D23425_snoRNA_f3_s5
MGLNLVNGLEEQWPIKRNPNKATVWQRMVMVRRI
>ath_URS0000D07A6F_snoRNA_f1_s2
MSTHLIFLQSKLLSNQQSILLLLNQAPLTNPQIQN
>ath_URS0000D05D0F_snoRNA_f3_s9
MCFCCTSSSLSSLSFMAFISLRCFSSESELVRTLLS
>ath_URS0000CEFB82_snoRNA_f2_s3
METLNDKLEKILQVQQKHVHLISEDEPFQVQEGKND
>ath_URS0000CE1AEC_snoRNA_f2_s7
MQCDHSAEDHSKKARRSWFLHLTLRSWPFSLQQVPL
>ath_URS0000CF5024_snoRNA_f3_s15
MRRPIGRTMTRAATTLKNISPLHEKARVSLKHIGSSV
>ath_URS0000D47781_snoRNA_f3_s9
MNISDFSTLIVLPLLYLEWFIFRDEVNMFLLHLDDFV
>ath_URS0000D05D0F_snoRNA_f1_s1
MHWIVVHYDDRKTKLFTVSKQYFVGYSFFWEKMDISVV
>ath_URS0000CE8F7D_snoRNA_f2_s1
MAFPRCCPVYVEEVLKTACHSMYVILDVRSSYLLLNAL
>ath_URS0000D23425_snoRNA_f1_s1
MIIGFLRSIKPKALIHIQGDGIIMPLFIKLLLSRIVPMM
>ath_URS0000D05D0F_snoRNA_f2_s19
MGRDGLRDPMEVQAASKHFVFSSFLPCAQLVWLSADLSRL
>ath_URS00007EBCD3_snoRNA_f1_s2
MHPVISHPPSSFPDPFTVGFELLGRVIYRTSHRSVSTVWVI
>ath_URS0000D33FA1_snoRNA_f2_s7
MLSHGNAAGYLPLHLLRHISCRSYLYRECKDKAHPSSNGVCL
>ath_URS0000D2E92C_snoRNA_f2_s7
MKEMTSQSCDRVEFDSDSSGRDRVKQANERQGCDRVVSEVLF
>ath_URS0000D47781_snoRNA_f2_s13
MLVTCVTKTNFILTFLMISNIANKHQTSNGAKLIVGFLSINP
>ath_URS0000D47781_snoRNA_f2_s20
MVQRPCDRVRSSGCHEMVIEWFLWLLFSSLFSPCLVECRMSR
>ath_URS0000D4BE89_snoRNA_f1_s6
MMSVKTDSSSGCFHSPWATMHTSGKIICSMTQSPPGMIARRLF
>ath_URS0000CD953E_snoRNA_f2_s3
MKTFSLFLTATCFGAVGDIAGKVGRVKWSSGSSSDRSSGCSSD
>ath_URS000029DC47_snRNA_f3_s1
MFTYGTIDCVRRKERWLASPLTETGFDLRVFEHIRLRLSTFVWI
>ath_URS0000CEA166_snoRNA_f2_s5
MVNVLEELLLLIARQIRRLLTTNQVVDVISIPRKLFFNCTYLIE
>ath_URS0000D469E8_snoRNA_f2_s9
MISWGITSTNVSWLINIRWVLNINWFVLLIHSSWSWLITGCLCFGFL
>ath_URS0000D0FA7D_snoRNA_f3_s19
MITSLGVSTKGIFSSNSLIHLMNIILCFWKILSLTCAILSGKYGLGS
>ath_URS000049D13B_snRNA_f3_s1
MFNAILYESEHQCINSQSRKSSSVFALKILSQVSIFLLLGLHSSVNHRL
>ath_URS00007C36AE_snRNA_f1_s5
MVDNHFHNPILGLSLSLAFENFETNTRVHFITSQVPGYKLKFPGFGTLK
>ath_URS0000D184E0_snoRNA_f1_s9
MIESCLLDMFPHQSPRTVMFRTGRLLLRLKFQWLDSTIQLDPVFKPSPT
>ath_URS0000D23425_snoRNA_f3_s7
MASFRVFFIPHSTRHSSTRKKRRLQLFTRSPLDHMSRVQFLIRPNTASF
>ath_URS0000D06F64_snRNA_f1_s1
MIFDFLNFKTRKTFRLVIVGLYPKGSPSRNSRRPKTSLGPGGGLEIVFNQQ
>ath_URS0000CFBA69_snoRNA_f1_s12
MISPVSLRRIMRLSAKHGSASKVIRRNVLIMVSPKLRFSALSTEVSSQRSGCF
>ath_URS0000D05D0F_snoRNA_f3_s3
MRSSIYSSLALSPKSSYSPGFSTALCSSNSFWYPKISKCKSPSLLSFVRAFCR
>ath_URS0000CD953E_snoRNA_f2_s1
MRFTDAPRSQRHVLKVNEPREHGRVNEPGSPGFSGTSFSCMMALHSWLRTVVF
>ath_URS0000CEFB82_snoRNA_f2_s1
MVQGNKFHGLPMEDPLDHLDEFERLYSLTKINGVSEDGFKLRLFPFSLGDKAHL
>ath_URS0000CDDE11_snoRNA_f3_s9
MWRVNLHQPWLRSILNKFKGKQSKILRTTLLQKLSQSTKKMSLHQVIRLSILRTI
>ath_URS0000D184E0_snoRNA_f1_s5
MELVRMVSSSDCFHSLLETKHISGKSHFLKALSPPGMTARKPSWLSFSQTPGLRD
>ath_URS0000CF5024_snoRNA_f3_s17
MSVVLHNLLGLRSSTMTRRWRSHTKNRSCLLSTLKQIWMTTSPGHSTEVTHQNPL
>ath_URS0000D184E0_snoRNA_f1_s4
MHHATRISVMASCLHLCRTTTLRSRAVSLPWFRATSSTASLWRIHSITWTSLIGSTA
>ath_URS0000D3D633_snoRNA_f3_s1
MLFAFGTVTRSVANSVVVCYGFLSTMVFSFDLNLIDRTKLNQFLYIFTQLNPKLLYLI
>ath_URS0000CF42DF_snoRNA_f2_s2
MIYTVKWSDTSTFKRRGSGQTRPGGLVCTQDHVWRCWGCWGCTRLTRRACSPGSTPLGLG
