# Supplementary material for: Protein language model-based prediction for plant miRNA encoded peptides
Source: PeerJ Comput Sci. 2025 Mar 18;11:e2733. doi: 10.7717/peerj-cs.2733 (PMC11935769; doi:10.7717/peerj-cs.2733)
Supplement: Supplemental Information 1 [file peerj-cs-11-2733-s001.zip › pLM4PEP-master/esm-reduced/hubconf.py]

# Copyright (c) Meta Platforms, Inc. and affiliates.
#
# This source code is licensed under the MIT license found in the
# LICENSE file in the root directory of this source tree.

dependencies = ["torch"]

from esm.pretrained import (
    esm1_t6_43M_UR50S,
    esm1_t12_85M_UR50S,
    esm1_t34_670M_UR50D,
    esm1_t34_670M_UR50S,
    esm1_t34_670M_UR100,
    esm1b_t33_650M_UR50S,
    esm1v_t33_650M_UR90S,
    esm1v_t33_650M_UR90S_1,
    esm1v_t33_650M_UR90S_2,
    esm1v_t33_650M_UR90S_3,
    esm1v_t33_650M_UR90S_4,
    esm1v_t33_650M_UR90S_5,
    esm2_t6_8M_UR50D,
    esm2_t12_35M_UR50D,
    esm2_t30_150M_UR50D,
    esm2_t33_650M_UR50D,
    esm2_t36_3B_UR50D,
    esm2_t48_15B_UR50D,
    esm_if1_gvp4_t16_142M_UR50,
    esm_msa1_t12_100M_UR50S,
    esm_msa1b_t12_100M_UR50S,
    esmfold_structure_module_only_8M,
    esmfold_structure_module_only_8M_270K,
    esmfold_structure_module_only_35M,
    esmfold_structure_module_only_35M_270K,
    esmfold_structure_module_only_150M,
    esmfold_structure_module_only_150M_270K,
    esmfold_structure_module_only_650M,
    esmfold_structure_module_only_650M_270K,
    esmfold_structure_module_only_3B,
    esmfold_structure_module_only_3B_270K,
    esmfold_structure_module_only_15B,
    esmfold_v0,
    esmfold_v1,
)
