# Supplementary material for: Protein language model-based prediction for plant miRNA encoded peptides
Source: PeerJ Comput Sci. 2025 Mar 18;11:e2733. doi: 10.7717/peerj-cs.2733 (PMC11935769; doi:10.7717/peerj-cs.2733)
Supplement: Supplemental Information 1 [file peerj-cs-11-2733-s001.zip › pLM4PEP-master/esm-reduced/pyproject.toml]

[tool.black]
line-length = 99
exclude = '''
/(
    \.git
  | __pycache__
  | build
  | dist
  | experimental
  | third_party
)/
'''
