# Supplementary material for: Protein language model-based prediction for plant miRNA encoded peptides
Source: PeerJ Comput Sci. 2025 Mar 18;11:e2733. doi: 10.7717/peerj-cs.2733 (PMC11935769; doi:10.7717/peerj-cs.2733)
Supplement: Supplemental Information 1 [file peerj-cs-11-2733-s001.zip › pLM4PEP-master/esm-reduced/read_em_test.py]

import torch
import numpy as np
# a=torch.load('examples/data/some_proteins_emb_esm2/independent_test_dataset3_1018/ath-identified-miPEP165a_positive_test.pt')
a=torch.load('examples/data/some_proteins_emb_esm2/train_dataset_500_pertok.pt')
b=np.array(a)
torch.load('examples/data/some_proteins_emb_esm2/independent_test_dataset3_1018/ath-identified-miPEP165a_positive_test.pt')
