# Supplementary material for: Protein language model-based prediction for plant miRNA encoded peptides
Source: PeerJ Comput Sci. 2025 Mar 18;11:e2733. doi: 10.7717/peerj-cs.2733 (PMC11935769; doi:10.7717/peerj-cs.2733)
Supplement: Supplemental Information 1 [file peerj-cs-11-2733-s001.zip › pLM4PEP-master/esm-reduced/scripts/atlas/v0/full/esm2_embeddings/backfill_v0_tm_.50_.60_plddt_.60_.70.txt]

https://dl.fbaipublicfiles.com/esmatlas/v0/full/lm_reps/backfill_v0_tm_.50_.60_plddt_.60_.70.npz
