# Supplementary material for: Protein language model-based prediction for plant miRNA encoded peptides
Source: PeerJ Comput Sci. 2025 Mar 18;11:e2733. doi: 10.7717/peerj-cs.2733 (PMC11935769; doi:10.7717/peerj-cs.2733)
Supplement: Supplemental Information 1 [file peerj-cs-11-2733-s001.zip › pLM4PEP-master/esm-reduced/scripts/atlas/v0/full/esm2_embeddings/tm_.40_.50_plddt_.60_.70.txt]

https://dl.fbaipublicfiles.com/esmatlas/v0/full/lm_reps/tm_.40_.50_plddt_.60_.70_00.npz
https://dl.fbaipublicfiles.com/esmatlas/v0/full/lm_reps/tm_.40_.50_plddt_.60_.70_01.npz
https://dl.fbaipublicfiles.com/esmatlas/v0/full/lm_reps/tm_.40_.50_plddt_.60_.70_02.npz
https://dl.fbaipublicfiles.com/esmatlas/v0/full/lm_reps/tm_.40_.50_plddt_.60_.70_03.npz
https://dl.fbaipublicfiles.com/esmatlas/v0/full/lm_reps/tm_.40_.50_plddt_.60_.70_04.npz
https://dl.fbaipublicfiles.com/esmatlas/v0/full/lm_reps/tm_.40_.50_plddt_.60_.70_05.npz
https://dl.fbaipublicfiles.com/esmatlas/v0/full/lm_reps/tm_.40_.50_plddt_.60_.70_06.npz
https://dl.fbaipublicfiles.com/esmatlas/v0/full/lm_reps/tm_.40_.50_plddt_.60_.70_07.npz
https://dl.fbaipublicfiles.com/esmatlas/v0/full/lm_reps/tm_.40_.50_plddt_.60_.70_08.npz
https://dl.fbaipublicfiles.com/esmatlas/v0/full/lm_reps/tm_.40_.50_plddt_.60_.70_09.npz
https://dl.fbaipublicfiles.com/esmatlas/v0/full/lm_reps/tm_.40_.50_plddt_.60_.70_10.npz
https://dl.fbaipublicfiles.com/esmatlas/v0/full/lm_reps/tm_.40_.50_plddt_.60_.70_11.npz
https://dl.fbaipublicfiles.com/esmatlas/v0/full/lm_reps/tm_.40_.50_plddt_.60_.70_12.npz
https://dl.fbaipublicfiles.com/esmatlas/v0/full/lm_reps/tm_.40_.50_plddt_.60_.70_13.npz
https://dl.fbaipublicfiles.com/esmatlas/v0/full/lm_reps/tm_.40_.50_plddt_.60_.70_14.npz
https://dl.fbaipublicfiles.com/esmatlas/v0/full/lm_reps/tm_.40_.50_plddt_.60_.70_15.npz
https://dl.fbaipublicfiles.com/esmatlas/v0/full/lm_reps/tm_.40_.50_plddt_.60_.70_16.npz
https://dl.fbaipublicfiles.com/esmatlas/v0/full/lm_reps/tm_.40_.50_plddt_.60_.70_17.npz
https://dl.fbaipublicfiles.com/esmatlas/v0/full/lm_reps/tm_.40_.50_plddt_.60_.70_18.npz
https://dl.fbaipublicfiles.com/esmatlas/v0/full/lm_reps/tm_.40_.50_plddt_.60_.70_19.npz
https://dl.fbaipublicfiles.com/esmatlas/v0/full/lm_reps/tm_.40_.50_plddt_.60_.70_20.npz
https://dl.fbaipublicfiles.com/esmatlas/v0/full/lm_reps/tm_.40_.50_plddt_.60_.70_21.npz
