# Supplementary material for: Protein language model-based prediction for plant miRNA encoded peptides
Source: PeerJ Comput Sci. 2025 Mar 18;11:e2733. doi: 10.7717/peerj-cs.2733 (PMC11935769; doi:10.7717/peerj-cs.2733)
Supplement: Supplemental Information 1 [file peerj-cs-11-2733-s001.zip › pLM4PEP-master/esm-reduced/scripts/atlas/v0/full/esm2_embeddings/tm_.50_.60_plddt_.80_.90.txt]

https://dl.fbaipublicfiles.com/esmatlas/v0/full/lm_reps/tm_.50_.60_plddt_.80_.90_00.npz
https://dl.fbaipublicfiles.com/esmatlas/v0/full/lm_reps/tm_.50_.60_plddt_.80_.90_01.npz
https://dl.fbaipublicfiles.com/esmatlas/v0/full/lm_reps/tm_.50_.60_plddt_.80_.90_02.npz
https://dl.fbaipublicfiles.com/esmatlas/v0/full/lm_reps/tm_.50_.60_plddt_.80_.90_03.npz
https://dl.fbaipublicfiles.com/esmatlas/v0/full/lm_reps/tm_.50_.60_plddt_.80_.90_04.npz
https://dl.fbaipublicfiles.com/esmatlas/v0/full/lm_reps/tm_.50_.60_plddt_.80_.90_05.npz
https://dl.fbaipublicfiles.com/esmatlas/v0/full/lm_reps/tm_.50_.60_plddt_.80_.90_06.npz
https://dl.fbaipublicfiles.com/esmatlas/v0/full/lm_reps/tm_.50_.60_plddt_.80_.90_07.npz
https://dl.fbaipublicfiles.com/esmatlas/v0/full/lm_reps/tm_.50_.60_plddt_.80_.90_08.npz
https://dl.fbaipublicfiles.com/esmatlas/v0/full/lm_reps/tm_.50_.60_plddt_.80_.90_09.npz
https://dl.fbaipublicfiles.com/esmatlas/v0/full/lm_reps/tm_.50_.60_plddt_.80_.90_10.npz
https://dl.fbaipublicfiles.com/esmatlas/v0/full/lm_reps/tm_.50_.60_plddt_.80_.90_11.npz
https://dl.fbaipublicfiles.com/esmatlas/v0/full/lm_reps/tm_.50_.60_plddt_.80_.90_12.npz
https://dl.fbaipublicfiles.com/esmatlas/v0/full/lm_reps/tm_.50_.60_plddt_.80_.90_13.npz
https://dl.fbaipublicfiles.com/esmatlas/v0/full/lm_reps/tm_.50_.60_plddt_.80_.90_14.npz
https://dl.fbaipublicfiles.com/esmatlas/v0/full/lm_reps/tm_.50_.60_plddt_.80_.90_15.npz
