# Supplementary material for: Protein language model-based prediction for plant miRNA encoded peptides
Source: PeerJ Comput Sci. 2025 Mar 18;11:e2733. doi: 10.7717/peerj-cs.2733 (PMC11935769; doi:10.7717/peerj-cs.2733)
Supplement: Supplemental Information 1 [file peerj-cs-11-2733-s001.zip › pLM4PEP-master/esm-reduced/scripts/atlas/v0/full/esm2_embeddings/tm_.70_.80_plddt_.90_1.txt]

https://dl.fbaipublicfiles.com/esmatlas/v0/full/lm_reps/tm_.70_.80_plddt_.90_1_00.npz
https://dl.fbaipublicfiles.com/esmatlas/v0/full/lm_reps/tm_.70_.80_plddt_.90_1_01.npz
https://dl.fbaipublicfiles.com/esmatlas/v0/full/lm_reps/tm_.70_.80_plddt_.90_1_02.npz
https://dl.fbaipublicfiles.com/esmatlas/v0/full/lm_reps/tm_.70_.80_plddt_.90_1_03.npz
https://dl.fbaipublicfiles.com/esmatlas/v0/full/lm_reps/tm_.70_.80_plddt_.90_1_04.npz
https://dl.fbaipublicfiles.com/esmatlas/v0/full/lm_reps/tm_.70_.80_plddt_.90_1_05.npz
https://dl.fbaipublicfiles.com/esmatlas/v0/full/lm_reps/tm_.70_.80_plddt_.90_1_06.npz
https://dl.fbaipublicfiles.com/esmatlas/v0/full/lm_reps/tm_.70_.80_plddt_.90_1_07.npz
https://dl.fbaipublicfiles.com/esmatlas/v0/full/lm_reps/tm_.70_.80_plddt_.90_1_08.npz
https://dl.fbaipublicfiles.com/esmatlas/v0/full/lm_reps/tm_.70_.80_plddt_.90_1_09.npz
https://dl.fbaipublicfiles.com/esmatlas/v0/full/lm_reps/tm_.70_.80_plddt_.90_1_10.npz
https://dl.fbaipublicfiles.com/esmatlas/v0/full/lm_reps/tm_.70_.80_plddt_.90_1_11.npz
https://dl.fbaipublicfiles.com/esmatlas/v0/full/lm_reps/tm_.70_.80_plddt_.90_1_12.npz
https://dl.fbaipublicfiles.com/esmatlas/v0/full/lm_reps/tm_.70_.80_plddt_.90_1_13.npz
