# Supplementary material for: Protein language model-based prediction for plant miRNA encoded peptides
Source: PeerJ Comput Sci. 2025 Mar 18;11:e2733. doi: 10.7717/peerj-cs.2733 (PMC11935769; doi:10.7717/peerj-cs.2733)
Supplement: Supplemental Information 1 [file peerj-cs-11-2733-s001.zip › pLM4PEP-master/esm-reduced/scripts/atlas/v0/full/esm2_embeddings/tm_0_.40_plddt_.40_.50.txt]

https://dl.fbaipublicfiles.com/esmatlas/v0/full/lm_reps/tm_0_.40_plddt_.40_.50_00.npz
https://dl.fbaipublicfiles.com/esmatlas/v0/full/lm_reps/tm_0_.40_plddt_.40_.50_01.npz
https://dl.fbaipublicfiles.com/esmatlas/v0/full/lm_reps/tm_0_.40_plddt_.40_.50_02.npz
https://dl.fbaipublicfiles.com/esmatlas/v0/full/lm_reps/tm_0_.40_plddt_.40_.50_03.npz
https://dl.fbaipublicfiles.com/esmatlas/v0/full/lm_reps/tm_0_.40_plddt_.40_.50_04.npz
https://dl.fbaipublicfiles.com/esmatlas/v0/full/lm_reps/tm_0_.40_plddt_.40_.50_05.npz
https://dl.fbaipublicfiles.com/esmatlas/v0/full/lm_reps/tm_0_.40_plddt_.40_.50_06.npz
https://dl.fbaipublicfiles.com/esmatlas/v0/full/lm_reps/tm_0_.40_plddt_.40_.50_07.npz
https://dl.fbaipublicfiles.com/esmatlas/v0/full/lm_reps/tm_0_.40_plddt_.40_.50_08.npz
https://dl.fbaipublicfiles.com/esmatlas/v0/full/lm_reps/tm_0_.40_plddt_.40_.50_09.npz
https://dl.fbaipublicfiles.com/esmatlas/v0/full/lm_reps/tm_0_.40_plddt_.40_.50_10.npz
https://dl.fbaipublicfiles.com/esmatlas/v0/full/lm_reps/tm_0_.40_plddt_.40_.50_11.npz
https://dl.fbaipublicfiles.com/esmatlas/v0/full/lm_reps/tm_0_.40_plddt_.40_.50_12.npz
https://dl.fbaipublicfiles.com/esmatlas/v0/full/lm_reps/tm_0_.40_plddt_.40_.50_13.npz
https://dl.fbaipublicfiles.com/esmatlas/v0/full/lm_reps/tm_0_.40_plddt_.40_.50_14.npz
https://dl.fbaipublicfiles.com/esmatlas/v0/full/lm_reps/tm_0_.40_plddt_.40_.50_15.npz
https://dl.fbaipublicfiles.com/esmatlas/v0/full/lm_reps/tm_0_.40_plddt_.40_.50_16.npz
https://dl.fbaipublicfiles.com/esmatlas/v0/full/lm_reps/tm_0_.40_plddt_.40_.50_17.npz
https://dl.fbaipublicfiles.com/esmatlas/v0/full/lm_reps/tm_0_.40_plddt_.40_.50_18.npz
https://dl.fbaipublicfiles.com/esmatlas/v0/full/lm_reps/tm_0_.40_plddt_.40_.50_19.npz
https://dl.fbaipublicfiles.com/esmatlas/v0/full/lm_reps/tm_0_.40_plddt_.40_.50_20.npz
https://dl.fbaipublicfiles.com/esmatlas/v0/full/lm_reps/tm_0_.40_plddt_.40_.50_21.npz
https://dl.fbaipublicfiles.com/esmatlas/v0/full/lm_reps/tm_0_.40_plddt_.40_.50_22.npz
https://dl.fbaipublicfiles.com/esmatlas/v0/full/lm_reps/tm_0_.40_plddt_.40_.50_23.npz
https://dl.fbaipublicfiles.com/esmatlas/v0/full/lm_reps/tm_0_.40_plddt_.40_.50_24.npz
https://dl.fbaipublicfiles.com/esmatlas/v0/full/lm_reps/tm_0_.40_plddt_.40_.50_25.npz
https://dl.fbaipublicfiles.com/esmatlas/v0/full/lm_reps/tm_0_.40_plddt_.40_.50_26.npz
https://dl.fbaipublicfiles.com/esmatlas/v0/full/lm_reps/tm_0_.40_plddt_.40_.50_27.npz
https://dl.fbaipublicfiles.com/esmatlas/v0/full/lm_reps/tm_0_.40_plddt_.40_.50_28.npz
https://dl.fbaipublicfiles.com/esmatlas/v0/full/lm_reps/tm_0_.40_plddt_.40_.50_29.npz
https://dl.fbaipublicfiles.com/esmatlas/v0/full/lm_reps/tm_0_.40_plddt_.40_.50_30.npz
https://dl.fbaipublicfiles.com/esmatlas/v0/full/lm_reps/tm_0_.40_plddt_.40_.50_31.npz
https://dl.fbaipublicfiles.com/esmatlas/v0/full/lm_reps/tm_0_.40_plddt_.40_.50_32.npz
https://dl.fbaipublicfiles.com/esmatlas/v0/full/lm_reps/tm_0_.40_plddt_.40_.50_33.npz
https://dl.fbaipublicfiles.com/esmatlas/v0/full/lm_reps/tm_0_.40_plddt_.40_.50_34.npz
https://dl.fbaipublicfiles.com/esmatlas/v0/full/lm_reps/tm_0_.40_plddt_.40_.50_35.npz
https://dl.fbaipublicfiles.com/esmatlas/v0/full/lm_reps/tm_0_.40_plddt_.40_.50_36.npz
https://dl.fbaipublicfiles.com/esmatlas/v0/full/lm_reps/tm_0_.40_plddt_.40_.50_37.npz
https://dl.fbaipublicfiles.com/esmatlas/v0/full/lm_reps/tm_0_.40_plddt_.40_.50_38.npz
https://dl.fbaipublicfiles.com/esmatlas/v0/full/lm_reps/tm_0_.40_plddt_.40_.50_39.npz
https://dl.fbaipublicfiles.com/esmatlas/v0/full/lm_reps/tm_0_.40_plddt_.40_.50_40.npz
https://dl.fbaipublicfiles.com/esmatlas/v0/full/lm_reps/tm_0_.40_plddt_.40_.50_41.npz
https://dl.fbaipublicfiles.com/esmatlas/v0/full/lm_reps/tm_0_.40_plddt_.40_.50_42.npz
https://dl.fbaipublicfiles.com/esmatlas/v0/full/lm_reps/tm_0_.40_plddt_.40_.50_43.npz
https://dl.fbaipublicfiles.com/esmatlas/v0/full/lm_reps/tm_0_.40_plddt_.40_.50_44.npz
https://dl.fbaipublicfiles.com/esmatlas/v0/full/lm_reps/tm_0_.40_plddt_.40_.50_45.npz
https://dl.fbaipublicfiles.com/esmatlas/v0/full/lm_reps/tm_0_.40_plddt_.40_.50_46.npz
https://dl.fbaipublicfiles.com/esmatlas/v0/full/lm_reps/tm_0_.40_plddt_.40_.50_47.npz
https://dl.fbaipublicfiles.com/esmatlas/v0/full/lm_reps/tm_0_.40_plddt_.40_.50_48.npz
https://dl.fbaipublicfiles.com/esmatlas/v0/full/lm_reps/tm_0_.40_plddt_.40_.50_49.npz
https://dl.fbaipublicfiles.com/esmatlas/v0/full/lm_reps/tm_0_.40_plddt_.40_.50_50.npz
https://dl.fbaipublicfiles.com/esmatlas/v0/full/lm_reps/tm_0_.40_plddt_.40_.50_51.npz
https://dl.fbaipublicfiles.com/esmatlas/v0/full/lm_reps/tm_0_.40_plddt_.40_.50_52.npz
