# Supplementary material for: Protein language model-based prediction for plant miRNA encoded peptides
Source: PeerJ Comput Sci. 2025 Mar 18;11:e2733. doi: 10.7717/peerj-cs.2733 (PMC11935769; doi:10.7717/peerj-cs.2733)
Supplement: Supplemental Information 1 [file peerj-cs-11-2733-s001.zip › pLM4PEP-master/esm-reduced/scripts/atlas/v0/full/esm2_embeddings/tm_0_.40_plddt_.50_.60.txt]

https://dl.fbaipublicfiles.com/esmatlas/v0/full/lm_reps/tm_0_.40_plddt_.50_.60_00.npz
https://dl.fbaipublicfiles.com/esmatlas/v0/full/lm_reps/tm_0_.40_plddt_.50_.60_01.npz
https://dl.fbaipublicfiles.com/esmatlas/v0/full/lm_reps/tm_0_.40_plddt_.50_.60_02.npz
https://dl.fbaipublicfiles.com/esmatlas/v0/full/lm_reps/tm_0_.40_plddt_.50_.60_03.npz
https://dl.fbaipublicfiles.com/esmatlas/v0/full/lm_reps/tm_0_.40_plddt_.50_.60_04.npz
https://dl.fbaipublicfiles.com/esmatlas/v0/full/lm_reps/tm_0_.40_plddt_.50_.60_05.npz
https://dl.fbaipublicfiles.com/esmatlas/v0/full/lm_reps/tm_0_.40_plddt_.50_.60_06.npz
https://dl.fbaipublicfiles.com/esmatlas/v0/full/lm_reps/tm_0_.40_plddt_.50_.60_07.npz
https://dl.fbaipublicfiles.com/esmatlas/v0/full/lm_reps/tm_0_.40_plddt_.50_.60_08.npz
https://dl.fbaipublicfiles.com/esmatlas/v0/full/lm_reps/tm_0_.40_plddt_.50_.60_09.npz
https://dl.fbaipublicfiles.com/esmatlas/v0/full/lm_reps/tm_0_.40_plddt_.50_.60_10.npz
https://dl.fbaipublicfiles.com/esmatlas/v0/full/lm_reps/tm_0_.40_plddt_.50_.60_11.npz
https://dl.fbaipublicfiles.com/esmatlas/v0/full/lm_reps/tm_0_.40_plddt_.50_.60_12.npz
https://dl.fbaipublicfiles.com/esmatlas/v0/full/lm_reps/tm_0_.40_plddt_.50_.60_13.npz
https://dl.fbaipublicfiles.com/esmatlas/v0/full/lm_reps/tm_0_.40_plddt_.50_.60_14.npz
https://dl.fbaipublicfiles.com/esmatlas/v0/full/lm_reps/tm_0_.40_plddt_.50_.60_15.npz
https://dl.fbaipublicfiles.com/esmatlas/v0/full/lm_reps/tm_0_.40_plddt_.50_.60_16.npz
https://dl.fbaipublicfiles.com/esmatlas/v0/full/lm_reps/tm_0_.40_plddt_.50_.60_17.npz
https://dl.fbaipublicfiles.com/esmatlas/v0/full/lm_reps/tm_0_.40_plddt_.50_.60_18.npz
https://dl.fbaipublicfiles.com/esmatlas/v0/full/lm_reps/tm_0_.40_plddt_.50_.60_19.npz
https://dl.fbaipublicfiles.com/esmatlas/v0/full/lm_reps/tm_0_.40_plddt_.50_.60_20.npz
https://dl.fbaipublicfiles.com/esmatlas/v0/full/lm_reps/tm_0_.40_plddt_.50_.60_21.npz
https://dl.fbaipublicfiles.com/esmatlas/v0/full/lm_reps/tm_0_.40_plddt_.50_.60_22.npz
https://dl.fbaipublicfiles.com/esmatlas/v0/full/lm_reps/tm_0_.40_plddt_.50_.60_23.npz
https://dl.fbaipublicfiles.com/esmatlas/v0/full/lm_reps/tm_0_.40_plddt_.50_.60_24.npz
https://dl.fbaipublicfiles.com/esmatlas/v0/full/lm_reps/tm_0_.40_plddt_.50_.60_25.npz
https://dl.fbaipublicfiles.com/esmatlas/v0/full/lm_reps/tm_0_.40_plddt_.50_.60_26.npz
https://dl.fbaipublicfiles.com/esmatlas/v0/full/lm_reps/tm_0_.40_plddt_.50_.60_27.npz
https://dl.fbaipublicfiles.com/esmatlas/v0/full/lm_reps/tm_0_.40_plddt_.50_.60_28.npz
https://dl.fbaipublicfiles.com/esmatlas/v0/full/lm_reps/tm_0_.40_plddt_.50_.60_29.npz
https://dl.fbaipublicfiles.com/esmatlas/v0/full/lm_reps/tm_0_.40_plddt_.50_.60_30.npz
https://dl.fbaipublicfiles.com/esmatlas/v0/full/lm_reps/tm_0_.40_plddt_.50_.60_31.npz
https://dl.fbaipublicfiles.com/esmatlas/v0/full/lm_reps/tm_0_.40_plddt_.50_.60_32.npz
https://dl.fbaipublicfiles.com/esmatlas/v0/full/lm_reps/tm_0_.40_plddt_.50_.60_33.npz
https://dl.fbaipublicfiles.com/esmatlas/v0/full/lm_reps/tm_0_.40_plddt_.50_.60_34.npz
https://dl.fbaipublicfiles.com/esmatlas/v0/full/lm_reps/tm_0_.40_plddt_.50_.60_35.npz
https://dl.fbaipublicfiles.com/esmatlas/v0/full/lm_reps/tm_0_.40_plddt_.50_.60_36.npz
https://dl.fbaipublicfiles.com/esmatlas/v0/full/lm_reps/tm_0_.40_plddt_.50_.60_37.npz
https://dl.fbaipublicfiles.com/esmatlas/v0/full/lm_reps/tm_0_.40_plddt_.50_.60_38.npz
https://dl.fbaipublicfiles.com/esmatlas/v0/full/lm_reps/tm_0_.40_plddt_.50_.60_39.npz
https://dl.fbaipublicfiles.com/esmatlas/v0/full/lm_reps/tm_0_.40_plddt_.50_.60_40.npz
https://dl.fbaipublicfiles.com/esmatlas/v0/full/lm_reps/tm_0_.40_plddt_.50_.60_41.npz
https://dl.fbaipublicfiles.com/esmatlas/v0/full/lm_reps/tm_0_.40_plddt_.50_.60_42.npz
https://dl.fbaipublicfiles.com/esmatlas/v0/full/lm_reps/tm_0_.40_plddt_.50_.60_43.npz
https://dl.fbaipublicfiles.com/esmatlas/v0/full/lm_reps/tm_0_.40_plddt_.50_.60_44.npz
https://dl.fbaipublicfiles.com/esmatlas/v0/full/lm_reps/tm_0_.40_plddt_.50_.60_45.npz
https://dl.fbaipublicfiles.com/esmatlas/v0/full/lm_reps/tm_0_.40_plddt_.50_.60_46.npz
