# Supplementary material for: Protein language model-based prediction for plant miRNA encoded peptides
Source: PeerJ Comput Sci. 2025 Mar 18;11:e2733. doi: 10.7717/peerj-cs.2733 (PMC11935769; doi:10.7717/peerj-cs.2733)
Supplement: Supplemental Information 1 [file peerj-cs-11-2733-s001.zip › pLM4PEP-master/esm-reduced/scripts/atlas/v0/full/esm2_embeddings/tm_0_.40_plddt_0_.40.txt]

https://dl.fbaipublicfiles.com/esmatlas/v0/full/lm_reps/tm_0_.40_plddt_0_.40_00.npz
https://dl.fbaipublicfiles.com/esmatlas/v0/full/lm_reps/tm_0_.40_plddt_0_.40_01.npz
https://dl.fbaipublicfiles.com/esmatlas/v0/full/lm_reps/tm_0_.40_plddt_0_.40_02.npz
https://dl.fbaipublicfiles.com/esmatlas/v0/full/lm_reps/tm_0_.40_plddt_0_.40_03.npz
https://dl.fbaipublicfiles.com/esmatlas/v0/full/lm_reps/tm_0_.40_plddt_0_.40_04.npz
https://dl.fbaipublicfiles.com/esmatlas/v0/full/lm_reps/tm_0_.40_plddt_0_.40_05.npz
https://dl.fbaipublicfiles.com/esmatlas/v0/full/lm_reps/tm_0_.40_plddt_0_.40_06.npz
https://dl.fbaipublicfiles.com/esmatlas/v0/full/lm_reps/tm_0_.40_plddt_0_.40_07.npz
https://dl.fbaipublicfiles.com/esmatlas/v0/full/lm_reps/tm_0_.40_plddt_0_.40_08.npz
https://dl.fbaipublicfiles.com/esmatlas/v0/full/lm_reps/tm_0_.40_plddt_0_.40_09.npz
https://dl.fbaipublicfiles.com/esmatlas/v0/full/lm_reps/tm_0_.40_plddt_0_.40_10.npz
https://dl.fbaipublicfiles.com/esmatlas/v0/full/lm_reps/tm_0_.40_plddt_0_.40_11.npz
https://dl.fbaipublicfiles.com/esmatlas/v0/full/lm_reps/tm_0_.40_plddt_0_.40_12.npz
https://dl.fbaipublicfiles.com/esmatlas/v0/full/lm_reps/tm_0_.40_plddt_0_.40_13.npz
https://dl.fbaipublicfiles.com/esmatlas/v0/full/lm_reps/tm_0_.40_plddt_0_.40_14.npz
https://dl.fbaipublicfiles.com/esmatlas/v0/full/lm_reps/tm_0_.40_plddt_0_.40_15.npz
https://dl.fbaipublicfiles.com/esmatlas/v0/full/lm_reps/tm_0_.40_plddt_0_.40_16.npz
https://dl.fbaipublicfiles.com/esmatlas/v0/full/lm_reps/tm_0_.40_plddt_0_.40_17.npz
https://dl.fbaipublicfiles.com/esmatlas/v0/full/lm_reps/tm_0_.40_plddt_0_.40_18.npz
https://dl.fbaipublicfiles.com/esmatlas/v0/full/lm_reps/tm_0_.40_plddt_0_.40_19.npz
https://dl.fbaipublicfiles.com/esmatlas/v0/full/lm_reps/tm_0_.40_plddt_0_.40_20.npz
https://dl.fbaipublicfiles.com/esmatlas/v0/full/lm_reps/tm_0_.40_plddt_0_.40_21.npz
https://dl.fbaipublicfiles.com/esmatlas/v0/full/lm_reps/tm_0_.40_plddt_0_.40_22.npz
https://dl.fbaipublicfiles.com/esmatlas/v0/full/lm_reps/tm_0_.40_plddt_0_.40_23.npz
https://dl.fbaipublicfiles.com/esmatlas/v0/full/lm_reps/tm_0_.40_plddt_0_.40_24.npz
https://dl.fbaipublicfiles.com/esmatlas/v0/full/lm_reps/tm_0_.40_plddt_0_.40_25.npz
https://dl.fbaipublicfiles.com/esmatlas/v0/full/lm_reps/tm_0_.40_plddt_0_.40_26.npz
https://dl.fbaipublicfiles.com/esmatlas/v0/full/lm_reps/tm_0_.40_plddt_0_.40_27.npz
https://dl.fbaipublicfiles.com/esmatlas/v0/full/lm_reps/tm_0_.40_plddt_0_.40_28.npz
https://dl.fbaipublicfiles.com/esmatlas/v0/full/lm_reps/tm_0_.40_plddt_0_.40_29.npz
https://dl.fbaipublicfiles.com/esmatlas/v0/full/lm_reps/tm_0_.40_plddt_0_.40_30.npz
https://dl.fbaipublicfiles.com/esmatlas/v0/full/lm_reps/tm_0_.40_plddt_0_.40_31.npz
https://dl.fbaipublicfiles.com/esmatlas/v0/full/lm_reps/tm_0_.40_plddt_0_.40_32.npz
https://dl.fbaipublicfiles.com/esmatlas/v0/full/lm_reps/tm_0_.40_plddt_0_.40_33.npz
https://dl.fbaipublicfiles.com/esmatlas/v0/full/lm_reps/tm_0_.40_plddt_0_.40_34.npz
https://dl.fbaipublicfiles.com/esmatlas/v0/full/lm_reps/tm_0_.40_plddt_0_.40_35.npz
https://dl.fbaipublicfiles.com/esmatlas/v0/full/lm_reps/tm_0_.40_plddt_0_.40_36.npz
https://dl.fbaipublicfiles.com/esmatlas/v0/full/lm_reps/tm_0_.40_plddt_0_.40_37.npz
https://dl.fbaipublicfiles.com/esmatlas/v0/full/lm_reps/tm_0_.40_plddt_0_.40_38.npz
https://dl.fbaipublicfiles.com/esmatlas/v0/full/lm_reps/tm_0_.40_plddt_0_.40_39.npz
https://dl.fbaipublicfiles.com/esmatlas/v0/full/lm_reps/tm_0_.40_plddt_0_.40_40.npz
https://dl.fbaipublicfiles.com/esmatlas/v0/full/lm_reps/tm_0_.40_plddt_0_.40_41.npz
https://dl.fbaipublicfiles.com/esmatlas/v0/full/lm_reps/tm_0_.40_plddt_0_.40_42.npz
https://dl.fbaipublicfiles.com/esmatlas/v0/full/lm_reps/tm_0_.40_plddt_0_.40_43.npz
https://dl.fbaipublicfiles.com/esmatlas/v0/full/lm_reps/tm_0_.40_plddt_0_.40_44.npz
https://dl.fbaipublicfiles.com/esmatlas/v0/full/lm_reps/tm_0_.40_plddt_0_.40_45.npz
