# Supplementary material for: Protein language model-based prediction for plant miRNA encoded peptides
Source: PeerJ Comput Sci. 2025 Mar 18;11:e2733. doi: 10.7717/peerj-cs.2733 (PMC11935769; doi:10.7717/peerj-cs.2733)
Supplement: Supplemental Information 1 [file peerj-cs-11-2733-s001.zip › pLM4PEP-master/esm-reduced/scripts/atlas/v0/full/foldseekdb/backfill_v0_tm_.80_.90_plddt_.80_.90.txt]

https://dl.fbaipublicfiles.com/esmatlas/v0/full/foldseekdb/backfill_v0_tm_.80_.90_plddt_.80_.90.DB
https://dl.fbaipublicfiles.com/esmatlas/v0/full/foldseekdb/backfill_v0_tm_.80_.90_plddt_.80_.90.DB.dbtype
https://dl.fbaipublicfiles.com/esmatlas/v0/full/foldseekdb/backfill_v0_tm_.80_.90_plddt_.80_.90.DB.index
https://dl.fbaipublicfiles.com/esmatlas/v0/full/foldseekdb/backfill_v0_tm_.80_.90_plddt_.80_.90.DB.lookup
https://dl.fbaipublicfiles.com/esmatlas/v0/full/foldseekdb/backfill_v0_tm_.80_.90_plddt_.80_.90.DB.source
https://dl.fbaipublicfiles.com/esmatlas/v0/full/foldseekdb/backfill_v0_tm_.80_.90_plddt_.80_.90.DB_ca
https://dl.fbaipublicfiles.com/esmatlas/v0/full/foldseekdb/backfill_v0_tm_.80_.90_plddt_.80_.90.DB_ca.dbtype
https://dl.fbaipublicfiles.com/esmatlas/v0/full/foldseekdb/backfill_v0_tm_.80_.90_plddt_.80_.90.DB_ca.index
https://dl.fbaipublicfiles.com/esmatlas/v0/full/foldseekdb/backfill_v0_tm_.80_.90_plddt_.80_.90.DB_h
https://dl.fbaipublicfiles.com/esmatlas/v0/full/foldseekdb/backfill_v0_tm_.80_.90_plddt_.80_.90.DB_h.dbtype
https://dl.fbaipublicfiles.com/esmatlas/v0/full/foldseekdb/backfill_v0_tm_.80_.90_plddt_.80_.90.DB_h.index
https://dl.fbaipublicfiles.com/esmatlas/v0/full/foldseekdb/backfill_v0_tm_.80_.90_plddt_.80_.90.DB_ss
https://dl.fbaipublicfiles.com/esmatlas/v0/full/foldseekdb/backfill_v0_tm_.80_.90_plddt_.80_.90.DB_ss.dbtype
https://dl.fbaipublicfiles.com/esmatlas/v0/full/foldseekdb/backfill_v0_tm_.80_.90_plddt_.80_.90.DB_ss.index
